# Supplementary material for: GEAR: A database of Genomic Elements Associated with drug Resistance
Source: Sci Rep. 2017 Mar 15;7:44085. doi: 10.1038/srep44085 (PMC5353689; doi:10.1038/srep44085)
Supplement: Supplementary Table I [file srep44085-s1.xls]

## Sheet: Drug categories
Supplementary Table I. The functional enrichments analysis on resistant genes belonging to each drug category which was defined by the first level of ATC code.
First level of ATC code	Contents
A	Alimentary tract and metabolism
C	Cardiovascular system
D	Dermatologicals
G	Genito-urinary system and sex hormones
H	Systemic hormonal preparations, excluding sex hormones and insulins
J	Antiinfectives for systemic use
L	Antineoplastic and immunomodulating agents
M	Musculo-skeletal system
N	Nervous system
P	Antiparasitic products, insecticides and repellents
R	Respiratory system
S	Sensory organs
V	Various

## Sheet: A
Category	Term	PValue	Genes	List Total	Pop Hits	Pop Total	Fold Enrichment	Bonferroni	Benjamini	FDR
GOTERM_BP_FAT	GO:0044093~positive regulation of molecular function	1.74138e-05	AKT1, MSH6, IL6, CCND3, SMARCB1, BCL2, C5, TP53, CAT, MYC, SMARCA4	46	586	13528	5.5204	0.0223497	0.0223497	0.0284235
GOTERM_BP_FAT	GO:0009411~response to UV	4.25437e-05	AKT1, MSH6, BCL2, TP53, CAT	46	59	13528	24.9226	0.0537258	0.0272337	0.0694282
GOTERM_BP_FAT	GO:0008633~activation of pro-apoptotic gene products	5.06788e-05	AKT1, BCL2, MYC, BCL2L11	46	22	13528	53.4704	0.0636657	0.0216889	0.0826989
GOTERM_BP_FAT	GO:0042592~homeostatic process	0.000141819	AKT1, CD9, IL6, RPS17, BCL2, TP53, PRDX5, ABCA1, MYC, STAT3, BCL2L11	46	751	13528	4.30753	0.168143	0.0449806	0.231262
GOTERM_BP_FAT	GO:0008637~apoptotic mitochondrial changes	0.000144858	AKT1, BCL2, TP53, MYC	46	31	13528	37.9467	0.171418	0.0369094	0.236212
GOTERM_BP_FAT	GO:0051173~positive regulation of nitrogen compound metabolic process	0.000225354	AKT1, IL6, SMARCB1, TP53, ARID1A, ABCA1, GLI2, MYC, STAT3, SMARCA4	46	644	13528	4.56657	0.253637	0.0475876	0.367247
GOTERM_BP_FAT	GO:0001776~leukocyte homeostasis	0.000227437	AKT1, IL6, BCL2, BCL2L11	46	36	13528	32.6763	0.255653	0.0413011	0.370636
GOTERM_BP_FAT	GO:0048872~homeostasis of number of cells	0.000331914	AKT1, IL6, RPS17, BCL2, BCL2L11	46	100	13528	14.7043	0.350074	0.0524372	0.540461
GOTERM_BP_FAT	GO:0031328~positive regulation of cellular biosynthetic process	0.000356244	AKT1, IL6, SMARCB1, TP53, ARID1A, ABCA1, GLI2, MYC, STAT3, SMARCA4	46	685	13528	4.29324	0.370284	0.0500894	0.579968
GOTERM_BP_FAT	GO:0009891~positive regulation of biosynthetic process	0.000396304	AKT1, IL6, SMARCB1, TP53, ARID1A, ABCA1, GLI2, MYC, STAT3, SMARCA4	46	695	13528	4.23147	0.402203	0.0501492	0.644988
GOTERM_BP_FAT	GO:0010604~positive regulation of macromolecule metabolic process	0.000413044	AKT1, IL6, CCND3, SMARCB1, BCL2, TP53, ARID1A, GLI2, MYC, STAT3, SMARCA4	46	857	13528	3.77475	0.415058	0.0475801	0.672148
GOTERM_BP_FAT	GO:0070227~lymphocyte apoptosis	0.000478715	AKT1, MYC, BCL2L11	46	10	13528	88.2261	0.462873	0.050475	0.778622
GOTERM_BP_FAT	GO:0009314~response to radiation	0.000507712	AKT1, MSH6, BCL2, TP53, CAT, MYC	46	200	13528	8.82261	0.482724	0.0494419	0.825603
GOTERM_BP_FAT	GO:0051052~regulation of DNA metabolic process	0.000546034	MSH6, PCNA, TP53, GLI2, MYC	46	114	13528	12.8986	0.507837	0.0493782	0.887658
KEGG_PATHWAY	hsa05200:Pathways in cancer	0.000584574	AKT1, MSH6, IL6, FGFR3, BCL2, TP53, GLI2, MYC, STAT3	32	328	5085	4.36023	0.0473749	0.0473749	0.624227
GOTERM_BP_FAT	GO:0007242~intracellular signaling cascade	0.000617324	MSH6, FGFR3, C5, TP53, ARID1A, ABCA1, NR3C1, STAT3, AZI2, AKT1, HTR1B, PCNA, RASD1	46	1256	13528	3.04389	0.551359	0.052033	1.003
GOTERM_BP_FAT	GO:0042493~response to drug	0.000719885	BCL2, SRR, TP53, ABCB1, STAT3, ABCG2	46	216	13528	8.16908	0.607315	0.0567479	1.16872
GOTERM_BP_FAT	GO:0043279~response to alkaloid	0.000757761	HTR1B, BCL2, SRR, MYC	46	54	13528	21.7842	0.626167	0.0562361	1.22986
GOTERM_BP_FAT	GO:0045893~positive regulation of transcription, DNA-dependent	0.000920573	IL6, SMARCB1, TP53, ARID1A, GLI2, MYC, STAT3, SMARCA4	46	477	13528	4.93228	0.697433	0.0642567	1.49224
GOTERM_BP_FAT	GO:0045935~positive regulation of nucleobase, nucleoside, nucleotide and nucleic acid metabolic process	0.000929737	IL6, SMARCB1, TP53, ARID1A, ABCA1, GLI2, MYC, STAT3, SMARCA4	46	624	13528	4.24164	0.701015	0.0615684	1.50699
GOTERM_BP_FAT	GO:0051254~positive regulation of RNA metabolic process	0.000966689	IL6, SMARCB1, TP53, ARID1A, GLI2, MYC, STAT3, SMARCA4	46	481	13528	4.89126	0.715029	0.0608391	1.56644
GOTERM_BP_FAT	GO:0002252~immune effector process	0.00100119	MSH6, IL6, C4A, BCL2, C5	46	134	13528	10.9734	0.727522	0.0600365	1.62193
GOTERM_BP_FAT	GO:0051091~positive regulation of transcription factor activity	0.00103097	IL6, SMARCB1, CAT, SMARCA4	46	60	13528	19.6058	0.737864	0.0590439	1.66979
GOTERM_BP_FAT	GO:0043066~negative regulation of apoptosis	0.00105882	AKT1, IL6, BCL2, TP53, PRDX5, CAT, MYC	46	354	13528	5.81528	0.747181	0.058034	1.71453
GOTERM_BP_FAT	GO:0009416~response to light stimulus	0.00111685	AKT1, MSH6, BCL2, TP53, CAT	46	138	13528	10.6553	0.765542	0.0586466	1.80769
GOTERM_CC_FAT	GO:0016514~SWI/SNF complex	0.00112894	SMARCB1, ARID1A, SMARCA4	44	15	12782	58.1	0.152994	0.152994	1.33519
GOTERM_CC_FAT	GO:0070603~SWI/SNF-type complex	0.00112894	SMARCB1, ARID1A, SMARCA4	44	15	12782	58.1	0.152994	0.152994	1.33519
GOTERM_BP_FAT	GO:0042981~regulation of apoptosis	0.00113162	AKT1, MSH6, IL6, BCL2, TP53, PRDX5, NR3C1, CAT, MYC, BCL2L11	46	804	13528	3.6578	0.770001	0.0570926	1.8314
GOTERM_BP_FAT	GO:0043069~negative regulation of programmed cell death	0.00113826	AKT1, IL6, BCL2, TP53, PRDX5, CAT, MYC	46	359	13528	5.73429	0.771976	0.0552717	1.84205
GOTERM_BP_FAT	GO:0060548~negative regulation of cell death	0.00115469	AKT1, IL6, BCL2, TP53, PRDX5, CAT, MYC	46	360	13528	5.71836	0.776791	0.0540282	1.86839
GOTERM_BP_FAT	GO:0043067~regulation of programmed cell death	0.0012134	AKT1, MSH6, IL6, BCL2, TP53, PRDX5, NR3C1, CAT, MYC, BCL2L11	46	812	13528	3.62176	0.793189	0.0547292	1.96251
GOTERM_CC_FAT	GO:0015935~small ribosomal subunit	0.00122362	RPS17, MRPS12, RPS12, RPS5	44	63	12782	18.4444	0.164715	0.086061	1.44643
GOTERM_BP_FAT	GO:0045471~response to ethanol	0.00124366	PRF1, HTR1B, BCL2, STAT3	46	64	13528	18.3804	0.801164	0.0541763	2.01099
GOTERM_BP_FAT	GO:0010941~regulation of cell death	0.00124528	AKT1, MSH6, IL6, BCL2, TP53, PRDX5, NR3C1, CAT, MYC, BCL2L11	46	815	13528	3.60843	0.801582	0.0524852	2.01359
GOTERM_BP_FAT	GO:0010557~positive regulation of macromolecule biosynthetic process	0.00125911	AKT1, IL6, SMARCB1, TP53, ARID1A, GLI2, MYC, STAT3, SMARCA4	46	654	13528	4.04707	0.805116	0.0513859	2.03573
GOTERM_BP_FAT	GO:0045944~positive regulation of transcription from RNA polymerase II promoter	0.00134766	IL6, SMARCB1, TP53, GLI2, MYC, STAT3, SMARCA4	46	371	13528	5.54881	0.826304	0.0532323	2.17743
KEGG_PATHWAY	hsa05210:Colorectal cancer	0.00155218	AKT1, MSH6, BCL2, TP53, MYC	32	84	5085	9.45871	0.120965	0.0624314	1.64971
GOTERM_BP_FAT	GO:0043388~positive regulation of DNA binding	0.00161142	IL6, SMARCB1, CAT, SMARCA4	46	70	13528	16.805	0.876721	0.0614635	2.59834
GOTERM_BP_FAT	GO:0051098~regulation of binding	0.00163459	IL6, SMARCB1, BCL2, CAT, SMARCA4	46	153	13528	9.61068	0.880379	0.0605435	2.63523
GOTERM_BP_FAT	GO:0009611~response to wounding	0.00169452	AKT1, CD9, IL6, C4A, BCL2, C5, PRDX5, STAT3	46	530	13528	4.43905	0.889346	0.0609585	2.7306
GOTERM_BP_FAT	GO:0001836~release of cytochrome c from mitochondria	0.00218261	BCL2, TP53, MYC	46	21	13528	42.0124	0.941347	0.0757579	3.50405
GOTERM_BP_FAT	GO:0043029~T cell homeostasis	0.00218261	AKT1, BCL2, BCL2L11	46	21	13528	42.0124	0.941347	0.0757579	3.50405
GOTERM_BP_FAT	GO:0051099~positive regulation of binding	0.0021984	IL6, SMARCB1, CAT, SMARCA4	46	78	13528	15.0814	0.94254	0.074302	3.52898
GOTERM_BP_FAT	GO:0006959~humoral immune response	0.0022799	IL6, C4A, BCL2, C5	46	79	13528	14.8905	0.94832	0.0750036	3.65752
GOTERM_BP_FAT	GO:0010033~response to organic substance	0.00233533	AKT1, PRF1, HTR1B, IL6, BCL2, SRR, NR3C1, MYC, STAT3	46	721	13528	3.67099	0.951916	0.0748648	3.74486
GOTERM_BP_FAT	GO:0045941~positive regulation of transcription	0.00241197	IL6, SMARCB1, TP53, ARID1A, GLI2, MYC, STAT3, SMARCA4	46	564	13528	4.17145	0.956479	0.0753713	3.86551
GOTERM_BP_FAT	GO:0001775~cell activation	0.00253279	CD9, MSH6, IL6, CCND3, BCL2, TP53	46	287	13528	6.14816	0.962811	0.0771477	4.05539
GOTERM_CC_FAT	GO:0000267~cell fraction	0.0026379	AKT1, BCL2, SRR, TP53, ABCB1, ABCA1, GLI2, POMC, RASD1, BCL2L11, ANXA2	44	1083	12782	2.9506	0.32178	0.121402	3.09434
GOTERM_BP_FAT	GO:0043065~positive regulation of apoptosis	0.00283801	AKT1, MSH6, BCL2, TP53, NR3C1, MYC, BCL2L11	46	430	13528	4.78746	0.975002	0.0840859	4.53354
GOTERM_BP_FAT	GO:0010628~positive regulation of gene expression	0.00284939	IL6, SMARCB1, TP53, ARID1A, GLI2, MYC, STAT3, SMARCA4	46	581	13528	4.04939	0.97537	0.0825293	4.55133
GOTERM_BP_FAT	GO:0002443~leukocyte mediated immunity	0.00290314	MSH6, IL6, C4A, C5	46	86	13528	13.6785	0.977034	0.0821921	4.63528
GOTERM_BP_FAT	GO:0043068~positive regulation of programmed cell death	0.00293768	AKT1, MSH6, BCL2, TP53, NR3C1, MYC, BCL2L11	46	433	13528	4.75429	0.978044	0.0813595	4.68919
GOTERM_BP_FAT	GO:0048589~developmental growth	0.00299988	AKT1, BCL2, GLI2, SMARCA4	46	87	13528	13.5212	0.979752	0.081282	4.78621
GOTERM_BP_FAT	GO:0043193~positive regulation of gene-specific transcription	0.00299988	IL6, SMARCB1, TP53, SMARCA4	46	87	13528	13.5212	0.979752	0.081282	4.78621
GOTERM_BP_FAT	GO:0010942~positive regulation of cell death	0.00300557	AKT1, MSH6, BCL2, TP53, NR3C1, MYC, BCL2L11	46	435	13528	4.73243	0.979902	0.0797685	4.79509
GOTERM_BP_FAT	GO:0008283~cell proliferation	0.00303996	CCND3, PPP1R8, BCL2, PCNA, TP53, GLI2, MYC	46	436	13528	4.72158	0.980781	0.0790328	4.84868
GOTERM_BP_FAT	GO:0040007~growth	0.00313242	AKT1, FGFR3, BCL2, GLI2, SMARCA4	46	183	13528	8.03516	0.982961	0.0797477	4.99263
GOTERM_CC_FAT	GO:0005829~cytosol	0.00370377	AKT1, ODC1, RPS17, BCL2, RPS12, TP53, PRDX5, NR3C1, CAT, AHSA1, RPS5, BCL2L11	44	1330	12782	2.62105	0.420428	0.127477	4.31957
GOTERM_BP_FAT	GO:0002260~lymphocyte homeostasis	0.00387105	AKT1, BCL2, BCL2L11	46	28	13528	31.5093	0.99349	0.0957844	6.13531
GOTERM_BP_FAT	GO:0006952~defense response	0.00390623	AKT1, PRF1, IL6, C4A, BCL2, C5, PRDX5, STAT3	46	615	13528	3.82552	0.993781	0.0948116	6.18942
GOTERM_BP_FAT	GO:0001822~kidney development	0.00396057	ODC1, BCL2, GLI2, BCL2L11	46	96	13528	12.2536	0.994207	0.09431	6.27292
GOTERM_BP_FAT	GO:0042127~regulation of cell proliferation	0.00400638	CD9, ODC1, IL6, FGFR3, BCL2, ATP8A2, TP53, GLI2, MYC	46	787	13528	3.36313	0.994542	0.0936372	6.34326
GOTERM_BP_FAT	GO:0002526~acute inflammatory response	0.00419661	IL6, C4A, C5, STAT3	46	98	13528	12.0035	0.995741	0.0961449	6.63484
GOTERM_MF_FAT	GO:0003690~double-stranded DNA binding	0.00428931	MSH6, PCNA, TP53, MYC	45	97	12983	11.8974	0.61656	0.61656	5.33605
GOTERM_BP_FAT	GO:0006954~inflammatory response	0.00431373	AKT1, IL6, C4A, C5, PRDX5, STAT3	46	325	13528	5.4293	0.996344	0.0969923	6.81395
GOTERM_BP_FAT	GO:0051726~regulation of cell cycle	0.00466039	AKT1, CCND3, BCL2, TP53, MYC, SMARCA4	46	331	13528	5.33088	0.997673	0.102618	7.34218
GOTERM_BP_FAT	GO:0051090~regulation of transcription factor activity	0.00482364	IL6, SMARCB1, CAT, SMARCA4	46	103	13528	11.4209	0.99812	0.104264	7.58995
GOTERM_MF_FAT	GO:0016887~ATPase activity	0.00521668	MSH6, ATP8A2, ABCB1, ABCA1, SMARCA4, ABCG2	45	334	12983	5.18283	0.688503	0.441881	6.45468
GOTERM_BP_FAT	GO:0007568~aging	0.00579223	MSH6, BCL2, SRR, TP53	46	110	13528	10.6941	0.999469	0.121907	9.0473
GOTERM_BP_FAT	GO:0001655~urogenital system development	0.00579223	ODC1, BCL2, GLI2, BCL2L11	46	110	13528	10.6941	0.999469	0.121907	9.0473
GOTERM_BP_FAT	GO:0045934~negative regulation of nucleobase, nucleoside, nucleotide and nucleic acid metabolic process	0.00663662	MSH6, HTR1B, TP53, GLI2, RASD1, STAT3, SMARCA4	46	512	13528	4.02072	0.999824	0.136268	10.3001
GOTERM_BP_FAT	GO:0051172~negative regulation of nitrogen compound metabolic process	0.00707891	MSH6, HTR1B, TP53, GLI2, RASD1, STAT3, SMARCA4	46	519	13528	3.96649	0.999901	0.142458	10.9499
GOTERM_BP_FAT	GO:0043085~positive regulation of catalytic activity	0.00714381	AKT1, MSH6, CCND3, BCL2, C5, TP53, MYC	46	520	13528	3.95886	0.999909	0.14149	11.0449
GOTERM_BP_FAT	GO:0009628~response to abiotic stimulus	0.00725141	AKT1, MSH6, BCL2, TP53, CAT, MYC	46	368	13528	4.7949	0.999921	0.141325	11.2021
GOTERM_BP_FAT	GO:0051262~protein tetramerization	0.00741458	SRR, TP53, CAT	46	39	13528	22.6221	0.999936	0.142156	11.4401
GOTERM_BP_FAT	GO:0051101~regulation of DNA binding	0.00753539	IL6, SMARCB1, CAT, SMARCA4	46	121	13528	9.72188	0.999946	0.142219	11.6159
GOTERM_BP_FAT	GO:0014070~response to organic cyclic substance	0.00753539	HTR1B, BCL2, SRR, STAT3	46	121	13528	9.72188	0.999946	0.142219	11.6159
GOTERM_CC_FAT	GO:0022627~cytosolic small ribosomal subunit	0.00795157	RPS17, RPS12, RPS5	44	40	12782	21.7875	0.690734	0.2092	9.06282
GOTERM_MF_FAT	GO:0019899~enzyme binding	0.00798033	AKT1, CCND3, BCL2, TP53, ABCA1, STAT3, ANXA2	45	523	12983	3.86153	0.832497	0.44876	9.71642
GOTERM_BP_FAT	GO:0046651~lymphocyte proliferation	0.0085611	CCND3, BCL2, TP53	46	42	13528	21.0062	0.999986	0.157764	13.0953
GOTERM_CC_FAT	GO:0033279~ribosomal subunit	0.00904136	RPS17, MRPS12, RPS12, RPS5	44	128	12782	9.07812	0.736875	0.199502	10.2445
GOTERM_BP_FAT	GO:0008219~cell death	0.00904455	AKT1, PRF1, IL6, BCL2, C5, TP53, MYC, BCL2L11	46	719	13528	3.27218	0.999992	0.163631	13.7845
GOTERM_BP_FAT	GO:0032943~mononuclear cell proliferation	0.00936679	CCND3, BCL2, TP53	46	44	13528	20.0514	0.999995	0.166665	14.241
GOTERM_BP_FAT	GO:0070661~leukocyte proliferation	0.00936679	CCND3, BCL2, TP53	46	44	13528	20.0514	0.999995	0.166665	14.241
GOTERM_BP_FAT	GO:0016265~death	0.00937847	AKT1, PRF1, IL6, BCL2, C5, TP53, MYC, BCL2L11	46	724	13528	3.24958	0.999995	0.164615	14.2575
GOTERM_MF_FAT	GO:0048037~cofactor binding	0.00982943	DHFR, BLVRB, SRR, CAT, MTO1	45	249	12983	5.7934	0.889507	0.423455	11.8399
GOTERM_BP_FAT	GO:0070102~interleukin-6-mediated signaling pathway	0.00994688	IL6, STAT3	46	3	13528	196.058	0.999998	0.17143	15.0572
GOTERM_BP_FAT	GO:0032583~regulation of gene-specific transcription	0.00995699	IL6, SMARCB1, TP53, SMARCA4	46	134	13528	8.77872	0.999998	0.169358	15.0713

## Sheet: C
Category	Term	Count	%	PValue	Genes	List Total	Pop Hits	Pop Total	Fold Enrichment	Bonferroni	Benjamini	FDR
KEGG_PATHWAY	hsa05200:Pathways in cancer	11	28.2051	9.468e-07	AKT1, FOS, IL6, FGFR3, BCL2, TP53, BIRC5, GLI2, MYC, STAT3, GSTP1	25	328	5085	6.82134	6.24869e-05	6.24869e-05	0.000968041
GOTERM_CC_FAT	GO:0000267~cell fraction	14	35.8974	3.92547e-06	HMGCR, TP53, ABCB1, POMC, GLI2, BCL2L11, ANXA2, AKT1, FOS, BCL2, HSD17B6, ABCC1, STEAP2, RASD1	37	1083	12782	4.46577	0.000647494	0.000647494	0.00476476
GOTERM_BP_FAT	GO:0010604~positive regulation of macromolecule metabolic process	12	30.7692	8.5763e-06	AKT1, FOS, IL6, CCND3, SMARCB1, BCL2, TP53, ARID1A, GLI2, MYC, STAT3, SMARCA4	37	857	13528	5.11956	0.0103067	0.0103067	0.0138756
GOTERM_BP_FAT	GO:0042493~response to drug	7	17.9487	2.01789e-05	FOS, BCL2, TP53, ABCB1, ABCC1, STAT3, ABCG2	37	216	13528	11.8488	0.0240817	0.0121142	0.0326446
GOTERM_BP_FAT	GO:0008633~activation of pro-apoptotic gene products	4	10.2564	2.57431e-05	AKT1, BCL2, MYC, BCL2L11	37	22	13528	66.4767	0.0306195	0.0103125	0.0416443
GOTERM_BP_FAT	GO:0045893~positive regulation of transcription, DNA-dependent	9	23.0769	2.85359e-05	FOS, IL6, SMARCB1, TP53, ARID1A, GLI2, MYC, STAT3, SMARCA4	37	477	13528	6.89852	0.0338844	0.00858093	0.0461612
GOTERM_BP_FAT	GO:0051254~positive regulation of RNA metabolic process	9	23.0769	3.02939e-05	FOS, IL6, SMARCB1, TP53, ARID1A, GLI2, MYC, STAT3, SMARCA4	37	481	13528	6.84115	0.0359341	0.0072924	0.0490044
GOTERM_BP_FAT	GO:0051173~positive regulation of nitrogen compound metabolic process	10	25.641	3.51299e-05	AKT1, FOS, IL6, SMARCB1, TP53, ARID1A, GLI2, MYC, STAT3, SMARCA4	37	644	13528	5.67735	0.0415497	0.00704798	0.0568251
KEGG_PATHWAY	hsa05210:Colorectal cancer	6	15.3846	3.62368e-05	AKT1, FOS, BCL2, TP53, BIRC5, MYC	25	84	5085	14.5286	0.00238882	0.00119512	0.0370438
GOTERM_BP_FAT	GO:0010557~positive regulation of macromolecule biosynthetic process	10	25.641	3.96484e-05	AKT1, FOS, IL6, SMARCB1, TP53, ARID1A, GLI2, MYC, STAT3, SMARCA4	37	654	13528	5.59054	0.0467672	0.00681895	0.0641319
GOTERM_BP_FAT	GO:0009725~response to hormone stimulus	8	20.5128	4.32277e-05	AKT1, FOS, IL6, LDLR, BCL2, STEAP2, STAT3, SRC	37	367	13528	7.96995	0.0508802	0.00650627	0.0699197
GOTERM_BP_FAT	GO:0045944~positive regulation of transcription from RNA polymerase II promoter	8	20.5128	4.63112e-05	FOS, IL6, SMARCB1, TP53, GLI2, MYC, STAT3, SMARCA4	37	371	13528	7.88402	0.054409	0.00619685	0.0749053
GOTERM_BP_FAT	GO:0031328~positive regulation of cellular biosynthetic process	10	25.641	5.69306e-05	AKT1, FOS, IL6, SMARCB1, TP53, ARID1A, GLI2, MYC, STAT3, SMARCA4	37	685	13528	5.33754	0.0664625	0.00685382	0.0920742
GOTERM_BP_FAT	GO:0009891~positive regulation of biosynthetic process	10	25.641	6.37174e-05	AKT1, FOS, IL6, SMARCB1, TP53, ARID1A, GLI2, MYC, STAT3, SMARCA4	37	695	13528	5.26074	0.0740852	0.00697312	0.103045
GOTERM_BP_FAT	GO:0008637~apoptotic mitochondrial changes	4	10.2564	7.3913e-05	AKT1, BCL2, TP53, MYC	37	31	13528	47.177	0.0854199	0.00741324	0.119525
GOTERM_BP_FAT	GO:0009719~response to endogenous stimulus	8	20.5128	8.05842e-05	AKT1, FOS, IL6, LDLR, BCL2, STEAP2, STAT3, SRC	37	405	13528	7.22216	0.0927613	0.00746047	0.130306
GOTERM_BP_FAT	GO:0010033~response to organic substance	10	25.641	8.46521e-05	AKT1, FOS, IL6, LDLR, BCL2, NR3C1, STEAP2, MYC, STAT3, SRC	37	721	13528	5.07103	0.0972089	0.00727796	0.13688
GOTERM_BP_FAT	GO:0045941~positive regulation of transcription	9	23.0769	9.33998e-05	FOS, IL6, SMARCB1, TP53, ARID1A, GLI2, MYC, STAT3, SMARCA4	37	564	13528	5.83439	0.1067	0.00749393	0.151014
GOTERM_BP_FAT	GO:0010628~positive regulation of gene expression	9	23.0769	0.000114878	FOS, IL6, SMARCB1, TP53, ARID1A, GLI2, MYC, STAT3, SMARCA4	37	581	13528	5.66367	0.129581	0.0086363	0.185712
GOTERM_BP_FAT	GO:0001776~leukocyte homeostasis	4	10.2564	0.000116338	AKT1, IL6, BCL2, BCL2L11	37	36	13528	40.6246	0.131114	0.00823321	0.188069
GOTERM_BP_FAT	GO:0048545~response to steroid hormone stimulus	6	15.3846	0.000144147	FOS, IL6, LDLR, BCL2, STAT3, SRC	37	192	13528	11.4257	0.159822	0.00962789	0.232975
GOTERM_BP_FAT	GO:0009314~response to radiation	6	15.3846	0.000174468	AKT1, FOS, HMGCR, BCL2, TP53, MYC	37	200	13528	10.9686	0.190045	0.0110322	0.281917
GOTERM_BP_FAT	GO:0045935~positive regulation of nucleobase, nucleoside, nucleotide and nucleic acid metabolic process	9	23.0769	0.000188152	FOS, IL6, SMARCB1, TP53, ARID1A, GLI2, MYC, STAT3, SMARCA4	37	624	13528	5.27339	0.203325	0.0113011	0.303996
GOTERM_BP_FAT	GO:0042981~regulation of apoptosis	10	25.641	0.00019436	AKT1, IL6, BCL2, TP53, BIRC5, NR3C1, MYC, SRC, BCL2L11, GSTP1	37	804	13528	4.54753	0.209279	0.0111191	0.314012
GOTERM_BP_FAT	GO:0043067~regulation of programmed cell death	10	25.641	0.000209417	AKT1, IL6, BCL2, TP53, BIRC5, NR3C1, MYC, SRC, BCL2L11, GSTP1	37	812	13528	4.50273	0.223534	0.0114342	0.3383
GOTERM_BP_FAT	GO:0051726~regulation of cell cycle	7	17.9487	0.000214852	AKT1, CCND3, BCL2, TP53, BIRC5, MYC, SMARCA4	37	331	13528	7.73218	0.228616	0.0112222	0.347066
GOTERM_BP_FAT	GO:0010941~regulation of cell death	10	25.641	0.00021531	AKT1, IL6, BCL2, TP53, BIRC5, NR3C1, MYC, SRC, BCL2L11, GSTP1	37	815	13528	4.48615	0.229043	0.0107799	0.347804
GOTERM_BP_FAT	GO:0070227~lymphocyte apoptosis	3	7.69231	0.00030572	AKT1, MYC, BCL2L11	37	10	13528	109.686	0.308828	0.014666	0.49351
GOTERM_BP_FAT	GO:0043066~negative regulation of apoptosis	7	17.9487	0.000308556	AKT1, IL6, BCL2, TP53, BIRC5, MYC, GSTP1	37	354	13528	7.22981	0.311192	0.0142359	0.498077
GOTERM_BP_FAT	GO:0043069~negative regulation of programmed cell death	7	17.9487	0.000332641	AKT1, IL6, BCL2, TP53, BIRC5, MYC, GSTP1	37	359	13528	7.12911	0.33095	0.0147748	0.536858
GOTERM_BP_FAT	GO:0060548~negative regulation of cell death	7	17.9487	0.000337631	AKT1, IL6, BCL2, TP53, BIRC5, MYC, GSTP1	37	360	13528	7.10931	0.334972	0.0144632	0.54489
GOTERM_CC_FAT	GO:0005626~insoluble fraction	10	25.641	0.000407305	FOS, HMGCR, BCL2, TP53, HSD17B6, ABCB1, ABCC1, GLI2, STEAP2, BCL2L11	37	839	12782	4.11751	0.0650095	0.033051	0.49328
GOTERM_BP_FAT	GO:0009416~response to light stimulus	5	12.8205	0.000473983	AKT1, FOS, HMGCR, BCL2, TP53	37	138	13528	13.2472	0.436003	0.0195548	0.764154
GOTERM_MF_FAT	GO:0019899~enzyme binding	8	20.5128	0.000498927	AKT1, CCND3, BCL2, TP53, BIRC5, AKAP7, STAT3, ANXA2	37	523	12983	5.36737	0.0772041	0.0772041	0.601424
GOTERM_BP_FAT	GO:0042592~homeostatic process	9	23.0769	0.000656192	AKT1, CD9, IL6, LDLR, BCL2, TP53, MYC, STAT3, BCL2L11	37	751	13528	4.38162	0.547488	0.0260851	1.05645
GOTERM_BP_FAT	GO:0007346~regulation of mitotic cell cycle	5	12.8205	0.000682185	BCL2, TP53, BIRC5, MYC, SMARCA4	37	152	13528	12.027	0.561485	0.0262418	1.09808
GOTERM_BP_FAT	GO:0008284~positive regulation of cell proliferation	7	17.9487	0.000707972	ODC1, IL6, NRP1, FGFR3, BCL2, GLI2, MYC	37	414	13528	6.18201	0.574943	0.0263812	1.13937
GOTERM_CC_FAT	GO:0005829~cytosol	12	30.7692	0.000763207	AKT1, ODC1, AKR1C4, BCL2, TP53, BIRC5, AKAP7, NR3C1, STEAP2, AHSA1, SRC, BCL2L11	37	1330	12782	3.11693	0.118365	0.0411229	0.922478
GOTERM_BP_FAT	GO:0044093~positive regulation of molecular function	8	20.5128	0.000769765	AKT1, IL6, CCND3, SMARCB1, BCL2, TP53, MYC, SMARCA4	37	586	13528	4.99142	0.605539	0.0277953	1.23823
GOTERM_CC_FAT	GO:0070603~SWI/SNF-type complex	3	7.69231	0.000791378	SMARCB1, ARID1A, SMARCA4	37	15	12782	69.0919	0.122457	0.0321298	0.956377
GOTERM_CC_FAT	GO:0016514~SWI/SNF complex	3	7.69231	0.000791378	SMARCB1, ARID1A, SMARCA4	37	15	12782	69.0919	0.122457	0.0321298	0.956377
GOTERM_BP_FAT	GO:0043065~positive regulation of apoptosis	7	17.9487	0.000863129	AKT1, BCL2, TP53, NR3C1, MYC, SRC, BCL2L11	37	430	13528	5.95198	0.647643	0.0302139	1.38744
GOTERM_BP_FAT	GO:0042127~regulation of cell proliferation	9	23.0769	0.00089282	CD9, ODC1, IL6, NRP1, FGFR3, BCL2, TP53, GLI2, MYC	37	787	13528	4.18119	0.660067	0.0303584	1.43484
GOTERM_BP_FAT	GO:0043068~positive regulation of programmed cell death	7	17.9487	0.000894946	AKT1, BCL2, TP53, NR3C1, MYC, SRC, BCL2L11	37	433	13528	5.91074	0.66094	0.029597	1.43823
GOTERM_BP_FAT	GO:0010942~positive regulation of cell death	7	17.9487	0.000916657	AKT1, BCL2, TP53, NR3C1, MYC, SRC, BCL2L11	37	435	13528	5.88357	0.669725	0.0294975	1.47288
GOTERM_BP_FAT	GO:0001763~morphogenesis of a branching structure	4	10.2564	0.000985443	NRP1, COL13A1, BCL2, GLI2	37	74	13528	19.7633	0.696083	0.0308561	1.58258
GOTERM_BP_FAT	GO:0034097~response to cytokine stimulus	4	10.2564	0.00119124	FOS, BCL2, STAT3, SRC	37	79	13528	18.5125	0.763042	0.0362466	1.9101
GOTERM_BP_FAT	GO:0051385~response to mineralocorticoid stimulus	3	7.69231	0.00126939	FOS, BCL2, SRC	37	20	13528	54.8432	0.784415	0.0376335	2.03421
GOTERM_BP_FAT	GO:0040007~growth	5	12.8205	0.001361	AKT1, FGFR3, BCL2, GLI2, SMARCA4	37	183	13528	9.98966	0.807028	0.0393326	2.1795
GOTERM_BP_FAT	GO:0043029~T cell homeostasis	3	7.69231	0.00140067	AKT1, BCL2, BCL2L11	37	21	13528	52.2317	0.816068	0.0395123	2.24235
GOTERM_BP_FAT	GO:0001836~release of cytochrome c from mitochondria	3	7.69231	0.00140067	BCL2, TP53, MYC	37	21	13528	52.2317	0.816068	0.0395123	2.24235
GOTERM_BP_FAT	GO:0006928~cell motion	7	17.9487	0.00144324	CD9, IL6, NRP1, HMGCR, GLI2, STAT3, SRC	37	475	13528	5.38811	0.825302	0.0397622	2.30977
GOTERM_BP_FAT	GO:0001501~skeletal system development	6	15.3846	0.00146146	FGFR3, COL13A1, BCL2, GLI2, MYC, ANXA2	37	319	13528	6.8769	0.82911	0.0393577	2.3386
GOTERM_BP_FAT	GO:0031960~response to corticosteroid stimulus	4	10.2564	0.00147168	FOS, IL6, BCL2, SRC	37	85	13528	17.2057	0.831211	0.0387643	2.35478
GOTERM_CC_FAT	GO:0005624~membrane fraction	9	23.0769	0.00153902	FOS, HMGCR, BCL2, HSD17B6, ABCB1, ABCC1, GLI2, STEAP2, BCL2L11	37	809	12782	3.84318	0.224412	0.0495566	1.85218
GOTERM_BP_FAT	GO:0043193~positive regulation of gene-specific transcription	4	10.2564	0.00157359	IL6, SMARCB1, TP53, SMARCA4	37	87	13528	16.8102	0.85079	0.040513	2.5159
GOTERM_BP_FAT	GO:0048589~developmental growth	4	10.2564	0.00157359	AKT1, BCL2, GLI2, SMARCA4	37	87	13528	16.8102	0.85079	0.040513	2.5159
GOTERM_MF_FAT	GO:0042802~identical protein binding	8	20.5128	0.00163549	AKT1, NRP1, FGFR3, HMGCR, BCL2, BIRC5, SMARCA4, ABCG2	37	640	12983	4.38615	0.231665	0.123453	1.95911
GOTERM_MF_FAT	GO:0051087~chaperone binding	3	7.69231	0.00182331	TP53, BIRC5, AHSA1	37	23	12983	45.7685	0.25459	0.0932971	2.18183
GOTERM_BP_FAT	GO:0008202~steroid metabolic process	5	12.8205	0.00195545	AKR1C4, LDLR, HMGCR, HSD17B6, NR3C1	37	202	13528	9.05004	0.906003	0.0490639	3.1174
GOTERM_BP_FAT	GO:0040008~regulation of growth	6	15.3846	0.00195976	AKT1, NRP1, BCL2, TP53, STAT3, BCL2L11	37	341	13528	6.43323	0.906493	0.0481702	3.12417
GOTERM_BP_FAT	GO:0007167~enzyme linked receptor protein signaling pathway	6	15.3846	0.00198504	AKT1, FOS, NRP1, FGFR3, STAT3, SRC	37	342	13528	6.41441	0.90931	0.0478054	3.16386
GOTERM_BP_FAT	GO:0001822~kidney development	4	10.2564	0.00208671	ODC1, BCL2, GLI2, BCL2L11	37	96	13528	15.2342	0.919812	0.0492152	3.32335
GOTERM_BP_FAT	GO:0006916~anti-apoptosis	5	12.8205	0.00210032	AKT1, BCL2, BIRC5, MYC, GSTP1	37	206	13528	8.87431	0.921123	0.0485814	3.3447
GOTERM_BP_FAT	GO:0008361~regulation of cell size	5	12.8205	0.00210032	AKT1, NRP1, FGFR3, BCL2, TP53	37	206	13528	8.87431	0.921123	0.0485814	3.3447
GOTERM_BP_FAT	GO:0045792~negative regulation of cell size	4	10.2564	0.00227825	AKT1, NRP1, BCL2, TP53	37	99	13528	14.7726	0.936408	0.0516065	3.62315
GOTERM_BP_FAT	GO:0048872~homeostasis of number of cells	4	10.2564	0.00234444	AKT1, IL6, BCL2, BCL2L11	37	100	13528	14.6249	0.941305	0.0520923	3.72655
GOTERM_BP_FAT	GO:0002260~lymphocyte homeostasis	3	7.69231	0.00249187	AKT1, BCL2, BCL2L11	37	28	13528	39.1737	0.950902	0.0542847	3.9565
GOTERM_BP_FAT	GO:0009611~response to wounding	7	17.9487	0.00251397	AKT1, CD9, FOS, IL6, NRP1, BCL2, STAT3	37	530	13528	4.82896	0.952198	0.0537849	3.99091
GOTERM_BP_FAT	GO:0006357~regulation of transcription from RNA polymerase II promoter	8	20.5128	0.00267603	FOS, IL6, SMARCB1, TP53, GLI2, MYC, STAT3, SMARCA4	37	727	13528	4.02335	0.960717	0.0561643	4.24299
GOTERM_BP_FAT	GO:0009628~response to abiotic stimulus	6	15.3846	0.00273004	AKT1, FOS, HMGCR, BCL2, TP53, MYC	37	368	13528	5.96122	0.963205	0.0562905	4.32686
GOTERM_BP_FAT	GO:0007169~transmembrane receptor protein tyrosine kinase signaling pathway	5	12.8205	0.0028451	AKT1, NRP1, FGFR3, STAT3, SRC	37	224	13528	8.1612	0.967992	0.0576146	4.5053
GOTERM_BP_FAT	GO:0001655~urogenital system development	4	10.2564	0.0030727	ODC1, BCL2, GLI2, BCL2L11	37	110	13528	13.2953	0.975706	0.061065	4.85736
GOTERM_MF_FAT	GO:0046983~protein dimerization activity	7	17.9487	0.00344593	FOS, HMGCR, BCL2, TP53, BIRC5, STAT3, ABCG2	37	542	12983	4.53181	0.426359	0.129718	4.08668
GOTERM_BP_FAT	GO:0035239~tube morphogenesis	4	10.2564	0.00460197	NRP1, BCL2, GLI2, BCL2L11	37	127	13528	11.5156	0.996197	0.0886851	7.19149
GOTERM_BP_FAT	GO:0007242~intracellular signaling cascade	10	25.641	0.00466981	AKT1, FGFR3, TP53, AKAP7, ARID1A, RHOD, NR3C1, RASD1, STAT3, SRC	37	1256	13528	2.911	0.996498	0.0885277	7.29378
GOTERM_BP_FAT	GO:0006915~apoptosis	7	17.9487	0.0047165	AKT1, IL6, BCL2, TP53, BIRC5, MYC, BCL2L11	37	602	13528	4.25141	0.996691	0.0879979	7.36412
GOTERM_BP_FAT	GO:0012501~programmed cell death	7	17.9487	0.00506906	AKT1, IL6, BCL2, TP53, BIRC5, MYC, BCL2L11	37	611	13528	4.18879	0.997843	0.0928472	7.89364
GOTERM_BP_FAT	GO:0032583~regulation of gene-specific transcription	4	10.2564	0.00534404	IL6, SMARCB1, TP53, SMARCA4	37	134	13528	10.9141	0.998455	0.0961928	8.30466
GOTERM_BP_FAT	GO:0048732~gland development	4	10.2564	0.00545558	BCL2, NR3C1, GLI2, BCL2L11	37	135	13528	10.8332	0.998651	0.0966701	8.4709
KEGG_PATHWAY	hsa04630:Jak-STAT signaling pathway	5	12.8205	0.0054814	AKT1, IL6, CCND3, MYC, STAT3	25	155	5085	6.56129	0.304252	0.113897	5.46482
GOTERM_BP_FAT	GO:0046651~lymphocyte proliferation	3	7.69231	0.00554487	CCND3, BCL2, TP53	37	42	13528	26.1158	0.99879	0.0967631	8.60377
GOTERM_BP_FAT	GO:0032535~regulation of cellular component size	5	12.8205	0.00560489	AKT1, NRP1, FGFR3, BCL2, TP53	37	271	13528	6.74579	0.998875	0.0963739	8.69298
GOTERM_BP_FAT	GO:0008283~cell proliferation	6	15.3846	0.00561959	CCND3, BCL2, TP53, GLI2, MYC, SRC	37	436	13528	5.03149	0.998895	0.0952639	8.71482
GOTERM_BP_FAT	GO:0007005~mitochondrion organization	4	10.2564	0.00579862	AKT1, BCL2, TP53, MYC	37	138	13528	10.5977	0.999111	0.0968019	8.98038
GOTERM_BP_FAT	GO:0045165~cell fate commitment	4	10.2564	0.00591579	BCL2, TP53, GLI2, SMARCA4	37	139	13528	10.5215	0.999229	0.097325	9.15378
GOTERM_BP_FAT	GO:0070661~leukocyte proliferation	3	7.69231	0.006072	CCND3, BCL2, TP53	37	44	13528	24.9287	0.999362	0.0984362	9.38449
GOTERM_BP_FAT	GO:0032943~mononuclear cell proliferation	3	7.69231	0.006072	CCND3, BCL2, TP53	37	44	13528	24.9287	0.999362	0.0984362	9.38449
GOTERM_BP_FAT	GO:0001775~cell activation	5	12.8205	0.00684985	CD9, IL6, CCND3, BCL2, TP53	37	287	13528	6.36971	0.999752	0.10892	10.5251
KEGG_PATHWAY	hsa05222:Small cell lung cancer	4	10.2564	0.00685208	AKT1, BCL2, TP53, MYC	25	84	5085	9.68571	0.364786	0.10725	6.78853
GOTERM_BP_FAT	GO:0019953~sexual reproduction	6	15.3846	0.00689927	AKT1, CD9, HMGCR, BCL2, STAT3, BCL2L11	37	458	13528	4.7898	0.999767	0.108246	10.5971
GOTERM_BP_FAT	GO:0010817~regulation of hormone levels	4	10.2564	0.00743361	IL6, AKR1C4, HSD17B6, NR3C1	37	151	13528	9.68534	0.999878	0.114676	11.3723
GOTERM_BP_FAT	GO:0051098~regulation of binding	4	10.2564	0.00770695	IL6, SMARCB1, BCL2, SMARCA4	37	153	13528	9.55874	0.999913	0.117163	11.7664
GOTERM_CC_FAT	GO:0005886~plasma membrane	19	48.7179	0.00775989	IL6, NRP1, FGFR3, LDLR, COL13A1, ABCB1, SRC, BCL2L11, STAT3, ABCG2, ANXA2, AKT1, CD9, ANK2, AKAP7, ABCC1, RHOD, STEAP2, RASD1	37	3777	12782	1.73782	0.723453	0.192837	9.02263
GOTERM_BP_FAT	GO:0070102~interleukin-6-mediated signaling pathway	2	5.12821	0.0079628	IL6, STAT3	37	3	13528	243.748	0.999936	0.119331	12.1337
KEGG_PATHWAY	hsa05215:Prostate cancer	4	10.2564	0.00804149	AKT1, BCL2, TP53, GSTP1	25	89	5085	9.14157	0.41309	0.101094	7.92362
GOTERM_MF_FAT	GO:0008559~xenobiotic-transporting ATPase activity	2	5.12821	0.00829616	ABCB1, ABCG2	37	3	12983	233.928	0.738482	0.235284	9.57958
GOTERM_MF_FAT	GO:0015239~multidrug transporter activity	2	5.12821	0.00829616	ABCB1, ABCG2	37	3	12983	233.928	0.738482	0.235284	9.57958
GOTERM_BP_FAT	GO:0050767~regulation of neurogenesis	4	10.2564	0.00962892	NRP1, BCL2, TP53, GLI2	37	166	13528	8.81016	0.999992	0.140834	14.4912
GOTERM_BP_FAT	GO:0006338~chromatin remodeling	3	7.69231	0.00968916	SMARCB1, ARID1A, SMARCA4	37	56	13528	19.5869	0.999992	0.139971	14.5754

## Sheet: D
Category	Term	PValue	Genes	List Total	Pop Hits	Pop Total	Fold Enrichment	Bonferroni	Benjamini	FDR
GOTERM_BP_FAT	GO:0008284~positive regulation of cell proliferation	1.04644e-06	ODC1, HRAS, AVP, IL6, FGFR3, TAC1, RPS6KB1, BCL2L1, GLI2, AGER, BCL2, MYC, IL2	70	414	13528	6.06846	0.00158932	0.00158932	0.00174146
GOTERM_BP_FAT	GO:0044093~positive regulation of molecular function	1.19728e-06	IL6, C5, TP53, AKT1, CCND3, SMARCB1, BCL2, PTH, CD4, CAT, CAP1, MYC, GAP43, SMARCA4, IL2	70	586	13528	4.94686	0.00181821	0.000909518	0.00199249
GOTERM_BP_FAT	GO:0031328~positive regulation of cellular biosynthetic process	1.39536e-06	HRAS, AVP, IL6, TP53, ARID1A, ABCA1, GLI2, STAT3, AKT1, SMARCB1, PTH, CD4, YAP1, MYC, SMARCA4, IL2	70	685	13528	4.51404	0.0021187	0.000706733	0.00232213
GOTERM_BP_FAT	GO:0009891~positive regulation of biosynthetic process	1.67178e-06	HRAS, AVP, IL6, TP53, ARID1A, ABCA1, GLI2, STAT3, AKT1, SMARCB1, PTH, CD4, YAP1, MYC, SMARCA4, IL2	70	695	13528	4.44909	0.00253789	0.000635077	0.00278214
GOTERM_CC_FAT	GO:0005829~cytosol	1.75755e-06	ODC1, TP53, RPLP2, PRDX5, RPS6KB1, ADH1A, BCL2L1, NR3C1, BCL2L11, AKT1, IARS, EIF4EBP1, AKR1C4, RPL22, RPL6, BCL2, RPLP1, CDA, FAU, RPL4, CAT, AHSA1	67	1330	12782	3.1557	0.000314552	0.000314552	0.00216282
GOTERM_BP_FAT	GO:0051173~positive regulation of nitrogen compound metabolic process	3.62596e-06	HRAS, AVP, IL6, TP53, ARID1A, ABCA1, GLI2, STAT3, AKT1, SMARCB1, PTH, YAP1, MYC, SMARCA4, IL2	70	644	13528	4.50133	0.00549631	0.00110169	0.00603415
GOTERM_BP_FAT	GO:0042592~homeostatic process	4.34731e-06	AVP, IL6, TP53, TAC1, PRDX5, ABCA1, BCL2L1, BCL2L11, STAT3, AKT1, CD9, BCL2, PTH, ERCC4, MYC, IL2	70	751	13528	4.11733	0.00658615	0.00110072	0.00723455
GOTERM_BP_FAT	GO:0010604~positive regulation of macromolecule metabolic process	4.67045e-06	HRAS, IL6, TP53, ARID1A, GLI2, STAT3, AKT1, CCND3, SMARCB1, BCL2, PTH, MAPK9, CD4, YAP1, MYC, SMARCA4, IL2	70	857	13528	3.83357	0.00707396	0.00101364	0.00777227
GOTERM_BP_FAT	GO:0045935~positive regulation of nucleobase, nucleoside, nucleotide and nucleic acid metabolic process	1.34469e-05	HRAS, AVP, IL6, TP53, ARID1A, ABCA1, GLI2, STAT3, SMARCB1, PTH, YAP1, MYC, IL2, SMARCA4	70	624	13528	4.3359	0.0202319	0.00255167	0.0223759
GOTERM_BP_FAT	GO:0009628~response to abiotic stimulus	1.59921e-05	AKT1, HRAS, AVP, BCL2, TP53, TAC1, RPS6KB1, BCL2L1, CAT, ERCC4, MYC	70	368	13528	5.77671	0.0240151	0.00269726	0.0266106
GOTERM_BP_FAT	GO:0008637~apoptotic mitochondrial changes	1.75772e-05	AKT1, BCL2, TP53, BCL2L1, MYC	70	31	13528	31.1705	0.0263638	0.00266819	0.0292479
GOTERM_BP_FAT	GO:0010557~positive regulation of macromolecule biosynthetic process	2.21095e-05	HRAS, IL6, TP53, ARID1A, GLI2, STAT3, AKT1, SMARCB1, PTH, CD4, YAP1, MYC, SMARCA4, IL2	70	654	13528	4.137	0.0330484	0.0030505	0.0367882
GOTERM_BP_FAT	GO:0042127~regulation of cell proliferation	3.51012e-05	ODC1, HRAS, AVP, IL6, FGFR3, TP53, TAC1, RPS6KB1, BCL2L1, GLI2, AGER, CD9, BCL2, MYC, IL2	70	787	13528	3.68343	0.0519563	0.00443636	0.0583993
GOTERM_CC_FAT	GO:0022625~cytosolic large ribosomal subunit	4.1937e-05	RPL22, RPL6, RPLP1, RPLP2, RPL4	67	38	12782	25.1021	0.00747877	0.0037464	0.0515955
GOTERM_BP_FAT	GO:0040008~regulation of growth	5.52948e-05	AKT1, AVP, BCL2, TP53, CDA, RPS6KB1, GAP43, STAT3, BCL2L11, IL2	70	341	13528	5.66736	0.0806151	0.00644457	0.0919818
GOTERM_CC_FAT	GO:0022626~cytosolic ribosome	5.95651e-05	RPL22, RPL6, RPLP1, RPLP2, FAU, RPL4	67	81	12782	14.1316	0.0106058	0.00354785	0.0732762
GOTERM_BP_FAT	GO:0009314~response to radiation	6.90581e-05	AKT1, HRAS, BCL2, TP53, BCL2L1, CAT, ERCC4, MYC	70	200	13528	7.73029	0.0996502	0.00746996	0.114864
GOTERM_BP_FAT	GO:0009611~response to wounding	6.98048e-05	AKT1, CD9, IL6, C4A, BCL2, C5, PRDX5, TAC1, RPS6KB1, AGER, GAP43, STAT3	70	530	13528	4.37563	0.100672	0.00704884	0.116106
GOTERM_BP_FAT	GO:0043066~negative regulation of apoptosis	7.377e-05	AKT1, HRAS, IL6, BCL2, TP53, PRDX5, BCL2L1, CAT, MYC, IL2	70	354	13528	5.45924	0.106076	0.0069839	0.122697
GOTERM_BP_FAT	GO:0043069~negative regulation of programmed cell death	8.21432e-05	AKT1, HRAS, IL6, BCL2, TP53, PRDX5, BCL2L1, CAT, MYC, IL2	70	359	13528	5.38321	0.117382	0.00731796	0.136615
GOTERM_BP_FAT	GO:0060548~negative regulation of cell death	8.39105e-05	AKT1, HRAS, IL6, BCL2, TP53, PRDX5, BCL2L1, CAT, MYC, IL2	70	360	13528	5.36825	0.11975	0.00706102	0.139552
GOTERM_BP_FAT	GO:0045944~positive regulation of transcription from RNA polymerase II promoter	0.000105562	IL6, SMARCB1, PTH, TP53, YAP1, GLI2, MYC, STAT3, SMARCA4, IL2	70	371	13528	5.20909	0.14825	0.00840982	0.175531
GOTERM_CC_FAT	GO:0044445~cytosolic part	0.000129294	RPL22, RPL6, RPLP1, RPLP2, PRDX5, FAU, RPL4	67	152	12782	8.78574	0.0228793	0.00576957	0.158993
GOTERM_BP_FAT	GO:0045893~positive regulation of transcription, DNA-dependent	0.000142056	IL6, SMARCB1, PTH, TP53, ARID1A, YAP1, GLI2, MYC, STAT3, SMARCA4, IL2	70	477	13528	4.45666	0.194217	0.010739	0.236148
GOTERM_BP_FAT	GO:0051254~positive regulation of RNA metabolic process	0.000152081	IL6, SMARCB1, PTH, TP53, ARID1A, YAP1, GLI2, MYC, STAT3, SMARCA4, IL2	70	481	13528	4.4196	0.206404	0.0109482	0.252792
GOTERM_BP_FAT	GO:0010628~positive regulation of gene expression	0.000157697	IL6, SMARCB1, PTH, TP53, MAPK9, ARID1A, YAP1, GLI2, MYC, STAT3, SMARCA4, IL2	70	581	13528	3.99154	0.213151	0.0108372	0.262116
GOTERM_BP_FAT	GO:0001836~release of cytochrome c from mitochondria	0.000158148	BCL2, TP53, BCL2L1, MYC	70	21	13528	36.8109	0.213689	0.0103979	0.262864
GOTERM_BP_FAT	GO:0006414~translational elongation	0.000161615	RPL22, RPL6, RPLP1, RPLP2, FAU, RPL4	70	101	13528	11.4806	0.217823	0.0101842	0.26862
KEGG_PATHWAY	hsa05221:Acute myeloid leukemia	0.000172374	AKT1, HRAS, EIF4EBP1, RPS6KB1, MYC, STAT3	48	58	5085	10.9591	0.0177687	0.0177687	0.192567
GOTERM_BP_FAT	GO:0042981~regulation of apoptosis	0.000182333	HRAS, IL6, TP53, PRDX5, BCL2L1, NR3C1, BCL2L11, AKT1, BCL2, PTH, MAPK9, CAT, MYC, IL2	70	804	13528	3.36517	0.242075	0.0110256	0.303005
GOTERM_BP_FAT	GO:0008633~activation of pro-apoptotic gene products	0.00018245	AKT1, BCL2, MYC, BCL2L11	70	22	13528	35.1377	0.242211	0.0106106	0.303201
GOTERM_BP_FAT	GO:0043067~regulation of programmed cell death	0.000201054	HRAS, IL6, TP53, PRDX5, BCL2L1, NR3C1, BCL2L11, AKT1, BCL2, PTH, MAPK9, CAT, MYC, IL2	70	812	13528	3.33202	0.263342	0.0112559	0.334067
GOTERM_BP_FAT	GO:0010941~regulation of cell death	0.00020849	HRAS, IL6, TP53, PRDX5, BCL2L1, NR3C1, BCL2L11, AKT1, BCL2, PTH, MAPK9, CAT, MYC, IL2	70	815	13528	3.31975	0.271624	0.0112554	0.346403
GOTERM_BP_FAT	GO:0009411~response to UV	0.00022835	AKT1, BCL2, TP53, CAT, ERCC4	70	59	13528	16.3777	0.293288	0.0118987	0.379342
GOTERM_BP_FAT	GO:0048878~chemical homeostasis	0.000252091	CD9, AVP, BCL2, PTH, TP53, TAC1, ABCA1, BCL2L1, MYC, STAT3, IL2	70	512	13528	4.15201	0.318341	0.012693	0.418703
GOTERM_BP_FAT	GO:0010033~response to organic substance	0.00025636	PRF1, AVP, IL6, TAC1, RPS6KB1, BCL2L1, NR3C1, STAT3, AKT1, EIF4EBP1, BCL2, CD4, MYC	70	721	13528	3.48453	0.322752	0.0124928	0.42578
GOTERM_BP_FAT	GO:0032844~regulation of homeostatic process	0.000284617	AVP, BCL2, TAC1, ERCC4, MYC, IL2	70	114	13528	10.1714	0.351232	0.0134302	0.472607
GOTERM_BP_FAT	GO:0051052~regulation of DNA metabolic process	0.000284617	HRAS, TP53, GLI2, ERCC4, MYC, IL2	70	114	13528	10.1714	0.351232	0.0134302	0.472607
GOTERM_BP_FAT	GO:0043085~positive regulation of catalytic activity	0.000285416	AKT1, CCND3, BCL2, C5, PTH, TP53, CD4, CAP1, MYC, GAP43, IL2	70	520	13528	4.08813	0.352019	0.0130622	0.47393
GOTERM_BP_FAT	GO:0045471~response to ethanol	0.000312741	PRF1, AVP, BCL2, RPS6KB1, STAT3	70	64	13528	15.0982	0.378389	0.0138862	0.519192
GOTERM_BP_FAT	GO:0030217~T cell differentiation	0.000331976	RPL22, BCL2, TP53, CD4, IL2	70	65	13528	14.8659	0.396305	0.0143162	0.551041
GOTERM_BP_FAT	GO:0040007~growth	0.000333901	AKT1, FGFR3, BCL2, BCL2L1, GLI2, GAP43, SMARCA4	70	183	13528	7.39235	0.39807	0.0140015	0.554229
GOTERM_BP_FAT	GO:0014070~response to organic cyclic substance	0.000374963	AVP, BCL2, TAC1, RPS6KB1, BCL2L1, STAT3	70	121	13528	9.583	0.434503	0.0152887	0.622187
GOTERM_CC_FAT	GO:0015934~large ribosomal subunit	0.000389233	RPL22, RPL6, RPLP1, RPLP2, RPL4	67	67	12782	14.237	0.0673136	0.0138406	0.477938
GOTERM_BP_FAT	GO:0042110~T cell activation	0.000451701	CCND3, RPL22, BCL2, TP53, CD4, IL2	70	126	13528	9.20272	0.496787	0.0179098	0.749071
GOTERM_CC_FAT	GO:0033279~ribosomal subunit	0.000510482	RPL22, RPL6, RPLP1, RPLP2, FAU, RPL4	67	128	12782	8.94263	0.0873471	0.0151178	0.626391
GOTERM_BP_FAT	GO:0045941~positive regulation of transcription	0.000542156	IL6, SMARCB1, PTH, TP53, ARID1A, YAP1, GLI2, MYC, STAT3, SMARCA4, IL2	70	564	13528	3.7692	0.561458	0.0209141	0.898439
GOTERM_BP_FAT	GO:0019725~cellular homeostasis	0.000571322	CD9, AVP, BCL2, PTH, TP53, PRDX5, TAC1, BCL2L1, MYC, IL2	70	466	13528	4.14715	0.580486	0.0214823	0.946556
GOTERM_BP_FAT	GO:0006873~cellular ion homeostasis	0.000607513	CD9, AVP, BCL2, PTH, TP53, TAC1, BCL2L1, MYC, IL2	70	374	13528	4.65057	0.602953	0.0222774	1.00623
GOTERM_BP_FAT	GO:0008361~regulation of cell size	0.000625749	AKT1, AVP, FGFR3, BCL2, TP53, CDA, IL2	70	206	13528	6.56699	0.613814	0.0223986	1.03629
GOTERM_BP_FAT	GO:0001775~cell activation	0.000630328	CD9, IL6, CCND3, RPL22, BCL2, TP53, CD4, IL2	70	287	13528	5.38696	0.616494	0.0220418	1.04384
KEGG_PATHWAY	hsa05200:Pathways in cancer	0.000657535	AKT1, HRAS, IL6, FGFR3, BCL2, TP53, MAPK9, BCL2L1, GLI2, MYC, STAT3	48	328	5085	3.55278	0.0661189	0.0336248	0.732752
GOTERM_BP_FAT	GO:0055082~cellular chemical homeostasis	0.000674329	CD9, AVP, BCL2, PTH, TP53, TAC1, BCL2L1, MYC, IL2	70	380	13528	4.57714	0.64132	0.0230334	1.11632
GOTERM_BP_FAT	GO:0009416~response to light stimulus	0.000683939	AKT1, HRAS, BCL2, TP53, CAT, ERCC4	70	138	13528	8.40248	0.646525	0.0228448	1.13214
GOTERM_BP_FAT	GO:0045927~positive regulation of growth	0.000732262	AKT1, AVP, BCL2, RPS6KB1, IL2	70	80	13528	12.0786	0.671575	0.0239148	1.21168
GOTERM_BP_FAT	GO:0001776~leukocyte homeostasis	0.000803779	AKT1, IL6, BCL2, BCL2L11	70	36	13528	21.473	0.705429	0.0256698	1.32927
GOTERM_CC_FAT	GO:0005840~ribosome	0.000828087	RPL22, RPL6, RPLP1, RPLP2, FAU, RPS6KB1, RPL4	67	215	12782	6.21132	0.137818	0.0209613	1.01429
GOTERM_BP_FAT	GO:0048589~developmental growth	0.00100338	AKT1, BCL2, GLI2, GAP43, SMARCA4	70	87	13528	11.1067	0.782577	0.0312898	1.65679
GOTERM_BP_FAT	GO:0006357~regulation of transcription from RNA polymerase II promoter	0.00105137	SUPT3H, IL6, SMARCB1, PTH, TP53, YAP1, GLI2, MYC, STAT3, MED10, SMARCA4, IL2	70	727	13528	3.18994	0.797885	0.0321044	1.73537
GOTERM_BP_FAT	GO:0006952~defense response	0.00105578	AKT1, PRF1, IL6, C4A, BCL2, C5, PRDX5, TAC1, AGER, STAT3, HLA-DRA	70	615	13528	3.45663	0.799239	0.0316026	1.7426
GOTERM_CC_FAT	GO:0000267~cell fraction	0.0010679	HRAS, AVP, TP53, ABCB1, RPS6KB1, ABCA1, POMC, GLI2, BCL2L11, ANXA2, AKT1, IARS, BCL2, ABCC4, RASD1	67	1083	12782	2.64233	0.17408	0.0236236	1.30626
GOTERM_BP_FAT	GO:0050801~ion homeostasis	0.00108628	CD9, AVP, BCL2, PTH, TP53, TAC1, BCL2L1, MYC, IL2	70	409	13528	4.2526	0.808342	0.0318739	1.79251
GOTERM_BP_FAT	GO:0001934~positive regulation of protein amino acid phosphorylation	0.00109226	IL6, CCND3, BCL2, CD4, IL2	70	89	13528	10.8571	0.810078	0.0314401	1.80229
GOTERM_BP_FAT	GO:0043434~response to peptide hormone stimulus	0.00112029	AKT1, EIF4EBP1, BCL2, RPS6KB1, BCL2L1, STAT3	70	154	13528	7.5295	0.818009	0.0316359	1.84814
GOTERM_BP_FAT	GO:0070227~lymphocyte apoptosis	0.00112372	AKT1, MYC, BCL2L11	70	10	13528	57.9771	0.818956	0.0311528	1.85375
KEGG_PATHWAY	hsa04012:ErbB signaling pathway	0.00113815	AKT1, HRAS, EIF4EBP1, MAPK9, RPS6KB1, MYC	48	87	5085	7.30603	0.111691	0.0387092	1.26525
KEGG_PATHWAY	hsa03010:Ribosome	0.00113815	RPL22, RPL6, RPLP1, RPLP2, FAU, RPL4	48	87	5085	7.30603	0.111691	0.0387092	1.26525
GOTERM_BP_FAT	GO:0043523~regulation of neuron apoptosis	0.00113871	HRAS, BCL2, TP53, BCL2L1, NR3C1	70	90	13528	10.7365	0.823038	0.030997	1.87825
GOTERM_BP_FAT	GO:0006954~inflammatory response	0.00130363	AKT1, IL6, C4A, C5, PRDX5, TAC1, AGER, STAT3	70	325	13528	4.7571	0.862319	0.0347879	2.14752
GOTERM_BP_FAT	GO:0002684~positive regulation of immune system process	0.00132347	IL6, C4A, C5, TAC1, CD4, HLA-DRA, IL2	70	238	13528	5.68403	0.866413	0.0346995	2.17986
GOTERM_BP_FAT	GO:0030816~positive regulation of cAMP metabolic process	0.00136891	AVP, PTH, ABCA1	70	11	13528	52.7065	0.875341	0.0352628	2.25391
GOTERM_BP_FAT	GO:0030819~positive regulation of cAMP biosynthetic process	0.00136891	AVP, PTH, ABCA1	70	11	13528	52.7065	0.875341	0.0352628	2.25391
GOTERM_BP_FAT	GO:0046902~regulation of mitochondrial membrane permeability	0.00136891	BCL2, TP53, BCL2L1	70	11	13528	52.7065	0.875341	0.0352628	2.25391
GOTERM_BP_FAT	GO:0043065~positive regulation of apoptosis	0.00149496	AKT1, BCL2, PTH, TP53, MAPK9, BCL2L1, NR3C1, MYC, BCL2L11	70	430	13528	4.04492	0.897104	0.0378097	2.45903
GOTERM_BP_FAT	GO:0042327~positive regulation of phosphorylation	0.00150339	IL6, CCND3, BCL2, CD4, IL2	70	97	13528	9.96171	0.898416	0.0373973	2.47274
GOTERM_BP_FAT	GO:0040017~positive regulation of locomotion	0.0015614	IL6, BCL2, TAC1, RPS6KB1, AGER	70	98	13528	9.86006	0.907002	0.0381891	2.56699
GOTERM_BP_FAT	GO:0043068~positive regulation of programmed cell death	0.00156219	AKT1, BCL2, PTH, TP53, MAPK9, BCL2L1, NR3C1, MYC, BCL2L11	70	433	13528	4.01689	0.907114	0.0376036	2.56827
GOTERM_BP_FAT	GO:0010942~positive regulation of cell death	0.00160834	AKT1, BCL2, PTH, TP53, MAPK9, BCL2L1, NR3C1, MYC, BCL2L11	70	435	13528	3.99842	0.913416	0.0380911	2.64318
GOTERM_BP_FAT	GO:0010562~positive regulation of phosphorus metabolic process	0.00168206	IL6, CCND3, BCL2, CD4, IL2	70	100	13528	9.66286	0.922609	0.0391939	2.76276
GOTERM_BP_FAT	GO:0045937~positive regulation of phosphate metabolic process	0.00168206	IL6, CCND3, BCL2, CD4, IL2	70	100	13528	9.66286	0.922609	0.0391939	2.76276
GOTERM_MF_FAT	GO:0003735~structural constituent of ribosome	0.0017285	RPL22, RPL6, RPLP1, RPLP2, FAU, RPL4	68	168	12983	6.8188	0.362243	0.362243	2.23592
GOTERM_BP_FAT	GO:0030003~cellular cation homeostasis	0.00184245	AVP, BCL2, PTH, TP53, TAC1, MYC, IL2	70	254	13528	5.32598	0.939379	0.0422082	3.02242
GOTERM_BP_FAT	GO:0030098~lymphocyte differentiation	0.001875	RPL22, BCL2, TP53, CD4, IL2	70	103	13528	9.38141	0.94231	0.0423016	3.07503
GOTERM_BP_FAT	GO:0007568~aging	0.0023839	HRAS, BCL2, TP53, RPS6KB1, AGER	70	110	13528	8.78442	0.973427	0.0527071	3.89416
GOTERM_BP_FAT	GO:0032535~regulation of cellular component size	0.00254993	AKT1, AVP, FGFR3, BCL2, TP53, CDA, IL2	70	271	13528	4.99188	0.979367	0.0554733	4.16001
GOTERM_BP_FAT	GO:0030810~positive regulation of nucleotide biosynthetic process	0.00257916	AVP, PTH, ABCA1	70	15	13528	38.6514	0.980265	0.0553016	4.20673
GOTERM_BP_FAT	GO:0045981~positive regulation of nucleotide metabolic process	0.00257916	AVP, PTH, ABCA1	70	15	13528	38.6514	0.980265	0.0553016	4.20673
GOTERM_BP_FAT	GO:0030801~positive regulation of cyclic nucleotide metabolic process	0.00257916	AVP, PTH, ABCA1	70	15	13528	38.6514	0.980265	0.0553016	4.20673
GOTERM_BP_FAT	GO:0030804~positive regulation of cyclic nucleotide biosynthetic process	0.00257916	AVP, PTH, ABCA1	70	15	13528	38.6514	0.980265	0.0553016	4.20673
GOTERM_BP_FAT	GO:0009725~response to hormone stimulus	0.00259889	AKT1, EIF4EBP1, IL6, BCL2, TAC1, RPS6KB1, BCL2L1, STAT3	70	367	13528	4.21269	0.98085	0.0549397	4.23827
GOTERM_BP_FAT	GO:0043279~response to alkaloid	0.00261532	AVP, BCL2, TAC1, MYC	70	54	13528	14.3153	0.981324	0.0545208	4.26451
GOTERM_CC_FAT	GO:0070603~SWI/SNF-type complex	0.00264024	SMARCB1, ARID1A, SMARCA4	67	15	12782	38.1552	0.377012	0.0512224	3.20103
GOTERM_CC_FAT	GO:0016514~SWI/SNF complex	0.00264024	SMARCB1, ARID1A, SMARCA4	67	15	12782	38.1552	0.377012	0.0512224	3.20103
GOTERM_BP_FAT	GO:0007243~protein kinase cascade	0.00271971	AKT1, FGFR3, C5, MAPK9, RPS6KB1, AGER, AZI2, STAT3	70	370	13528	4.17853	0.984071	0.0558728	4.43114
KEGG_PATHWAY	hsa04630:Jak-STAT signaling pathway	0.00278077	AKT1, IL6, CCND3, BCL2L1, MYC, STAT3, IL2	48	155	5085	4.78427	0.251439	0.0698418	3.06561
GOTERM_BP_FAT	GO:0006140~regulation of nucleotide metabolic process	0.00288988	AVP, PTH, CDA, ABCA1, CAP1	70	116	13528	8.33005	0.98771	0.0584803	4.70216
GOTERM_BP_FAT	GO:0051094~positive regulation of developmental process	0.00289422	AKT1, IL6, BCL2, MAPK9, RPS6KB1, GLI2, IL2	70	278	13528	4.86619	0.987791	0.0577976	4.70906
GOTERM_BP_FAT	GO:0040012~regulation of locomotion	0.00294686	AKT1, IL6, BCL2, TAC1, RPS6KB1, AGER	70	192	13528	6.03929	0.988733	0.0580576	4.79274
GOTERM_BP_FAT	GO:0001558~regulation of cell growth	0.0030811	AKT1, AVP, BCL2, TP53, CDA, IL2	70	194	13528	5.97703	0.990818	0.0598513	5.00584
GOTERM_BP_FAT	GO:0055080~cation homeostasis	0.00332921	AVP, BCL2, PTH, TP53, TAC1, MYC, IL2	70	286	13528	4.73007	0.99371	0.0637092	5.39852
GOTERM_BP_FAT	GO:0046649~lymphocyte activation	0.00343601	CCND3, RPL22, BCL2, TP53, CD4, IL2	70	199	13528	5.82685	0.994656	0.0648735	5.56709
GOTERM_BP_FAT	GO:0051091~positive regulation of transcription factor activity	0.00353043	IL6, SMARCB1, CAT, SMARCA4	70	60	13528	12.8838	0.995373	0.0657839	5.71587
GOTERM_BP_FAT	GO:0008202~steroid metabolic process	0.0036626	AKR1C4, ABCA1, NR3C1, CAT, C14ORF1, SC5DL	70	202	13528	5.74031	0.996217	0.0673424	5.92377
GOTERM_BP_FAT	GO:0010605~negative regulation of macromolecule metabolic process	0.0038735	EIF4EBP1, IL6, TP53, BCL2L1, GLI2, RASD1, ERCC4, MYC, STAT3, SMARCA4, IL2	70	734	13528	2.89622	0.997258	0.0702403	6.25463
GOTERM_BP_FAT	GO:0007242~intracellular signaling cascade	0.00392489	HRAS, FGFR3, C5, TP53, ARID1A, RPS6KB1, ABCA1, NR3C1, AGER, AZI2, STAT3, AKT1, PTH, MAPK9, RASD1	70	1256	13528	2.30801	0.997465	0.0703035	6.33507
KEGG_PATHWAY	hsa05212:Pancreatic cancer	0.00416368	AKT1, TP53, MAPK9, BCL2L1, STAT3	48	72	5085	7.35677	0.352041	0.0831262	4.5581
GOTERM_BP_FAT	GO:0002521~leukocyte differentiation	0.00446672	RPL22, BCL2, TP53, CD4, IL2	70	131	13528	7.37623	0.998891	0.0787127	7.17939
GOTERM_BP_FAT	GO:0009719~response to endogenous stimulus	0.00447297	AKT1, EIF4EBP1, IL6, BCL2, TAC1, RPS6KB1, BCL2L1, STAT3	70	405	13528	3.81743	0.998902	0.077918	7.1891
KEGG_PATHWAY	hsa05220:Chronic myeloid leukemia	0.00482085	AKT1, HRAS, TP53, BCL2L1, MYC	48	75	5085	7.0625	0.395033	0.0803513	5.25997
GOTERM_BP_FAT	GO:0002252~immune effector process	0.0048398	IL6, C4A, BCL2, C5, HLA-DRA	70	134	13528	7.21109	0.999373	0.0831003	7.7566
GOTERM_BP_FAT	GO:0042493~response to drug	0.00486402	BCL2, TP53, ABCB1, RPS6KB1, STAT3, ABCG2	70	216	13528	5.36825	0.999396	0.0825695	7.79395
GOTERM_BP_FAT	GO:0045884~regulation of survival gene product expression	0.00505751	AKT1, BCL2L1, MYC	70	21	13528	27.6082	0.99955	0.084775	8.09186
GOTERM_BP_FAT	GO:0043029~T cell homeostasis	0.00505751	AKT1, BCL2, BCL2L11	70	21	13528	27.6082	0.99955	0.084775	8.09186
KEGG_PATHWAY	hsa05332:Graft-versus-host disease	0.00535813	PRF1, IL6, HLA-DRA, IL2	48	39	5085	10.8654	0.428073	0.0767179	5.8303
GOTERM_BP_FAT	GO:0007005~mitochondrion organization	0.00536913	AKT1, BCL2, TP53, BCL2L1, MYC	70	138	13528	7.00207	0.999721	0.0887968	8.56974
GOTERM_CC_FAT	GO:0005625~soluble fraction	0.00544377	IARS, AKT1, AVP, RPS6KB1, POMC, RASD1, ANXA2	67	313	12782	4.26656	0.623597	0.0930878	6.49676
GOTERM_BP_FAT	GO:0043388~positive regulation of DNA binding	0.00544652	IL6, SMARCB1, CAT, SMARCA4	70	70	13528	11.0433	0.999752	0.0890556	8.68806
GOTERM_BP_FAT	GO:0045165~cell fate commitment	0.00550728	BCL2, TP53, GLI2, GAP43, SMARCA4	70	139	13528	6.9517	0.999774	0.0890515	8.78085
GOTERM_BP_FAT	GO:0045860~positive regulation of protein kinase activity	0.00555956	AKT1, CCND3, C5, CD4, GAP43, IL2	70	223	13528	5.19974	0.999791	0.0889178	8.86063
GOTERM_BP_FAT	GO:0030005~cellular di-, tri-valent inorganic cation homeostasis	0.00598722	AVP, BCL2, PTH, TAC1, MYC, IL2	70	227	13528	5.10812	0.999891	0.0944534	9.5107
GOTERM_BP_FAT	GO:0045597~positive regulation of cell differentiation	0.00620953	AKT1, IL6, BCL2, MAPK9, GLI2, IL2	70	229	13528	5.06351	0.999923	0.0967948	9.84692
GOTERM_BP_FAT	GO:0033674~positive regulation of kinase activity	0.00643761	AKT1, CCND3, C5, CD4, GAP43, IL2	70	231	13528	5.01967	0.999945	0.0991658	10.1906
GOTERM_BP_FAT	GO:0010647~positive regulation of cell communication	0.00655155	HRAS, IL6, PTH, TAC1, CD4, CAT, IL2	70	329	13528	4.11185	0.999954	0.0998282	10.3619
GOTERM_BP_FAT	GO:0000302~response to reactive oxygen species	0.00659818	BCL2, PRDX5, BCL2L1, CAT	70	75	13528	10.307	0.999957	0.099511	10.4319
KEGG_PATHWAY	hsa05219:Bladder cancer	0.00660179	HRAS, FGFR3, TP53, MYC	48	42	5085	10.0893	0.497853	0.0825046	7.1385
GOTERM_BP_FAT	GO:0032270~positive regulation of cellular protein metabolic process	0.00667154	AKT1, IL6, CCND3, BCL2, CD4, IL2	70	233	13528	4.97658	0.999962	0.09958	10.5419
GOTERM_BP_FAT	GO:0006412~translation	0.00674248	IARS, RPL22, RPL6, RPLP1, RPLP2, FAU, RPL4	70	331	13528	4.08701	0.999966	0.0996138	10.6482
GOTERM_BP_FAT	GO:0048584~positive regulation of response to stimulus	0.00703354	IL6, C4A, C5, TAC1, AGER, HLA-DRA	70	236	13528	4.91332	0.999978	0.102706	11.0829
KEGG_PATHWAY	hsa05210:Colorectal cancer	0.00720387	AKT1, BCL2, TP53, MAPK9, MYC	48	84	5085	6.3058	0.528537	0.0801512	7.76587
KEGG_PATHWAY	hsa05222:Small cell lung cancer	0.00720387	AKT1, BCL2, TP53, BCL2L1, MYC	48	84	5085	6.3058	0.528537	0.0801512	7.76587
GOTERM_BP_FAT	GO:0051099~positive regulation of binding	0.00735357	IL6, SMARCB1, CAT, SMARCA4	70	78	13528	9.91062	0.999987	0.106123	11.5586
GOTERM_BP_FAT	GO:0055066~di-, tri-valent inorganic cation homeostasis	0.00740911	AVP, BCL2, PTH, TAC1, MYC, IL2	70	239	13528	4.85164	0.999988	0.105883	11.6409
KEGG_PATHWAY	hsa02010:ABC transporters	0.00751877	ABCC4, ABCB1, ABCA1, ABCG2	48	44	5085	9.63068	0.543838	0.0754893	8.09245
GOTERM_BP_FAT	GO:0051347~positive regulation of transferase activity	0.00753736	AKT1, CCND3, C5, CD4, GAP43, IL2	70	240	13528	4.83143	0.99999	0.106623	11.8307
GOTERM_BP_FAT	GO:0006959~humoral immune response	0.00761628	IL6, C4A, BCL2, C5	70	79	13528	9.78517	0.999991	0.106694	11.9473
GOTERM_BP_FAT	GO:0051098~regulation of binding	0.00769726	IL6, SMARCB1, BCL2, CAT, SMARCA4	70	153	13528	6.31559	0.999992	0.10679	12.0668
GOTERM_BP_FAT	GO:0045321~leukocyte activation	0.00779851	CCND3, RPL22, BCL2, TP53, CD4, IL2	70	242	13528	4.7915	0.999993	0.107149	12.216
KEGG_PATHWAY	hsa04640:Hematopoietic cell lineage	0.00782263	CD9, IL6, CD34, CD4, HLA-DRA	48	86	5085	6.15916	0.558136	0.0715606	8.40659
GOTERM_BP_FAT	GO:0051247~positive regulation of protein metabolic process	0.00793142	AKT1, IL6, CCND3, BCL2, CD4, IL2	70	243	13528	4.77178	0.999994	0.107909	12.4115
GOTERM_BP_FAT	GO:0032101~regulation of response to external stimulus	0.00878911	IL6, TAC1, AGER, IL2, ANXA2	70	159	13528	6.07727	0.999999	0.117862	13.6632
GOTERM_BP_FAT	GO:0002260~lymphocyte homeostasis	0.0088968	AKT1, BCL2, BCL2L11	70	28	13528	20.7061	0.999999	0.118186	13.8192
GOTERM_BP_FAT	GO:0042325~regulation of phosphorylation	0.00942265	AKT1, IL6, CCND3, BCL2, C5, CD4, GAP43, IL2	70	466	13528	3.31772	0.999999	0.123678	14.577
GOTERM_BP_FAT	GO:0002443~leukocyte mediated immunity	0.00961067	IL6, C4A, C5, HLA-DRA	70	86	13528	8.9887	1	0.124924	14.8465
GOTERM_BP_FAT	GO:0007610~behavior	0.00974101	HRAS, AVP, IL6, BCL2, C5, TAC1, RPS6KB1, STAT3	70	469	13528	3.2965	1	0.125449	15.0328
GOTERM_BP_FAT	GO:0051241~negative regulation of multicellular organismal process	0.00977289	AVP, IL6, TAC1, IL2, ANXA2	70	164	13528	5.89199	1	0.124784	15.0783
GOTERM_BP_FAT	GO:0043193~positive regulation of gene-specific transcription	0.00991807	IL6, SMARCB1, TP53, SMARCA4	70	87	13528	8.88539	1	0.125477	15.2852

## Sheet: G
Category	Term	Count	%	PValue	Genes	List Total	Pop Hits	Pop Total	Fold Enrichment	Bonferroni	Benjamini	FDR
KEGG_PATHWAY	hsa02010:ABC transporters	5	20.8333	6.21254e-06	ABCC3, ABCB1, ABCA2, ABCC1, ABCA1	16	44	5085	36.1151	0.000254682	0.000254682	0.00571706
GOTERM_BP_FAT	GO:0007242~intracellular signaling cascade	10	41.6667	8.10312e-05	EGFR, ERBB2, C5, ESR1, TGFA, ABCA1, ESR2, AZI2, STAT3, NRIP1	23	1256	13528	4.68291	0.0465309	0.0465309	0.11928
GOTERM_BP_FAT	GO:0050678~regulation of epithelial cell proliferation	4	16.6667	0.000198611	EGFR, ERBB2, TGFA, ESR2	23	71	13528	33.1366	0.110232	0.0567249	0.292123
GOTERM_BP_FAT	GO:0043066~negative regulation of apoptosis	6	25	0.000217572	EGFR, ERBB2, ESR1, PRDX5, CAT, ESR2	23	354	13528	9.96905	0.120099	0.0417521	0.319971
GOTERM_BP_FAT	GO:0043069~negative regulation of programmed cell death	6	25	0.000232236	EGFR, ERBB2, ESR1, PRDX5, CAT, ESR2	23	359	13528	9.8302	0.127655	0.0335664	0.341502
GOTERM_BP_FAT	GO:0060548~negative regulation of cell death	6	25	0.000235257	EGFR, ERBB2, ESR1, PRDX5, CAT, ESR2	23	360	13528	9.8029	0.129204	0.0272902	0.345938
GOTERM_BP_FAT	GO:0048545~response to steroid hormone stimulus	5	20.8333	0.000235456	ERBB2, ESR1, ABCA2, ESR2, STAT3	23	192	13528	15.317	0.129306	0.0228131	0.346229
GOTERM_BP_FAT	GO:0007243~protein kinase cascade	6	25	0.000267156	EGFR, ERBB2, C5, TGFA, AZI2, STAT3	23	370	13528	9.53796	0.145389	0.0221941	0.392757
GOTERM_BP_FAT	GO:0042493~response to drug	5	20.8333	0.000368898	ERBB2, ABCB1, ABCA2, ABCC1, STAT3	23	216	13528	13.6151	0.195031	0.0267546	0.541954
GOTERM_BP_FAT	GO:0043406~positive regulation of MAP kinase activity	4	16.6667	0.000577485	EGFR, ERBB2, C5, TGFA	23	102	13528	23.0656	0.287987	0.0370367	0.847181
GOTERM_MF_FAT	GO:0042626~ATPase activity, coupled to transmembrane movement of substances	4	16.6667	0.00068577	ABCC3, ABCB1, ABCA2, ABCC1	22	109	12983	21.6564	0.10702	0.10702	0.829239
GOTERM_MF_FAT	GO:0043492~ATPase activity, coupled to movement of substances	4	16.6667	0.000704265	ABCC3, ABCB1, ABCA2, ABCC1	22	110	12983	21.4595	0.109743	0.0564655	0.851515
GOTERM_MF_FAT	GO:0016820~hydrolase activity, acting on acid anhydrides, catalyzing transmembrane movement of substances	4	16.6667	0.000723076	ABCC3, ABCB1, ABCA2, ABCC1	22	111	12983	21.2662	0.112503	0.0390026	0.874167
GOTERM_MF_FAT	GO:0015405~P-P-bond-hydrolysis-driven transmembrane transporter activity	4	16.6667	0.000951486	ABCC3, ABCB1, ABCA2, ABCC1	22	122	12983	19.3487	0.145356	0.0385065	1.14884
GOTERM_MF_FAT	GO:0015399~primary active transmembrane transporter activity	4	16.6667	0.000951486	ABCC3, ABCB1, ABCA2, ABCC1	22	122	12983	19.3487	0.145356	0.0385065	1.14884
KEGG_PATHWAY	hsa05212:Pancreatic cancer	4	16.6667	0.00109623	EGFR, ERBB2, TGFA, STAT3	16	72	5085	17.6562	0.0439738	0.0222341	1.0043
GOTERM_BP_FAT	GO:0042981~regulation of apoptosis	7	29.1667	0.00141797	EGFR, MMP9, ERBB2, ESR1, PRDX5, CAT, ESR2	23	804	13528	5.12092	0.565846	0.0800496	2.06823
GOTERM_BP_FAT	GO:0043405~regulation of MAP kinase activity	4	16.6667	0.00147623	EGFR, ERBB2, C5, TGFA	23	141	13528	16.6858	0.580489	0.0759319	2.15236
GOTERM_BP_FAT	GO:0043067~regulation of programmed cell death	7	29.1667	0.00149246	EGFR, MMP9, ERBB2, ESR1, PRDX5, CAT, ESR2	23	812	13528	5.07046	0.584478	0.0705711	2.17577
GOTERM_BP_FAT	GO:0010941~regulation of cell death	7	29.1667	0.00152116	EGFR, MMP9, ERBB2, ESR1, PRDX5, CAT, ESR2	23	815	13528	5.0518	0.591442	0.0665384	2.21718
GOTERM_BP_FAT	GO:0010647~positive regulation of cell communication	5	20.8333	0.0017765	EGFR, ERBB2, ESR1, TGFA, CAT	23	329	13528	8.93881	0.648488	0.071959	2.58484
GOTERM_MF_FAT	GO:0016887~ATPase activity	5	20.8333	0.00182057	ABCC3, ABCB1, ABCA2, ABCC1, ABCA1	22	334	12983	8.83438	0.259676	0.0583611	2.18759
GOTERM_BP_FAT	GO:0050679~positive regulation of epithelial cell proliferation	3	12.5	0.00199222	EGFR, ERBB2, TGFA	23	41	13528	43.0371	0.690438	0.0751956	2.89444
GOTERM_BP_FAT	GO:0009725~response to hormone stimulus	5	20.8333	0.00264609	ERBB2, ESR1, ABCA2, ESR2, STAT3	23	367	13528	8.01327	0.789435	0.0927822	3.82727
GOTERM_MF_FAT	GO:0005006~epidermal growth factor receptor activity	2	8.33333	0.00323251	EGFR, ERBB2	22	2	12983	590.136	0.413878	0.0851891	3.85385
GOTERM_MF_FAT	GO:0030284~estrogen receptor activity	2	8.33333	0.00323251	ESR1, ESR2	22	2	12983	590.136	0.413878	0.0851891	3.85385
GOTERM_BP_FAT	GO:0009719~response to endogenous stimulus	5	20.8333	0.0037736	ERBB2, ESR1, ABCA2, ESR2, STAT3	23	405	13528	7.26141	0.891725	0.12258	5.41623
GOTERM_BP_FAT	GO:0030518~steroid hormone receptor signaling pathway	3	12.5	0.00394947	ESR1, ESR2, NRIP1	23	58	13528	30.4228	0.902401	0.121265	5.66186
GOTERM_BP_FAT	GO:0008202~steroid metabolic process	4	16.6667	0.00409739	AKR1C4, ABCA2, ABCA1, CAT	23	202	13528	11.647	0.910562	0.119323	5.86799
GOTERM_MF_FAT	GO:0005496~steroid binding	3	12.5	0.00472921	ESR1, ABCA1, ESR2	22	64	12983	27.6626	0.542588	0.105722	5.59167
GOTERM_BP_FAT	GO:0010033~response to organic substance	6	25	0.00523295	EGFR, ERBB2, ESR1, ABCA2, ESR2, STAT3	23	721	13528	4.89465	0.954272	0.142945	7.43651
GOTERM_BP_FAT	GO:0042698~ovulation cycle	3	12.5	0.0052362	EGFR, ERBB2, NRIP1	23	67	13528	26.3361	0.95436	0.136705	7.44096
GOTERM_BP_FAT	GO:0045860~positive regulation of protein kinase activity	4	16.6667	0.00540001	EGFR, ERBB2, C5, TGFA	23	223	13528	10.5502	0.958573	0.134734	7.6652
GOTERM_BP_FAT	GO:0033674~positive regulation of kinase activity	4	16.6667	0.00595483	EGFR, ERBB2, C5, TGFA	23	231	13528	10.1848	0.97016	0.141606	8.42092
GOTERM_BP_FAT	GO:0030522~intracellular receptor-mediated signaling pathway	3	12.5	0.00652049	ESR1, ESR2, NRIP1	23	75	13528	23.527	0.978648	0.148091	9.18547
KEGG_PATHWAY	hsa05219:Bladder cancer	3	12.5	0.00653312	EGFR, MMP9, ERBB2	16	42	5085	22.7009	0.235656	0.0856839	5.85364
GOTERM_BP_FAT	GO:0051347~positive regulation of transferase activity	4	16.6667	0.00661872	EGFR, ERBB2, C5, TGFA	23	240	13528	9.8029	0.979854	0.144603	9.31763
GOTERM_MF_FAT	GO:0005524~ATP binding	8	33.3333	0.00668746	EGFR, FKBP4, ERBB2, ABCC3, ABCB1, ABCA2, ABCC1, ABCA1	22	1477	12983	3.19641	0.669496	0.129243	7.82186
GOTERM_MF_FAT	GO:0032559~adenyl ribonucleotide binding	8	33.3333	0.00720077	EGFR, FKBP4, ERBB2, ABCC3, ABCB1, ABCA2, ABCC1, ABCA1	22	1497	12983	3.1537	0.696516	0.12409	8.3984
GOTERM_MF_FAT	GO:0030235~nitric-oxide synthase regulator activity	2	8.33333	0.00806262	EGFR, ESR1	22	5	12983	236.055	0.737032	0.125036	9.35898
GOTERM_MF_FAT	GO:0035259~glucocorticoid receptor binding	2	8.33333	0.00806262	FKBP4, NRIP1	22	5	12983	236.055	0.737032	0.125036	9.35898
GOTERM_MF_FAT	GO:0019899~enzyme binding	5	20.8333	0.00902395	EGFR, ERBB2, ABCA1, STAT3, NRIP1	22	523	12983	5.64184	0.775911	0.127134	10.4195
GOTERM_MF_FAT	GO:0042623~ATPase activity, coupled	4	16.6667	0.00914811	ABCC3, ABCB1, ABCA2, ABCC1	22	272	12983	8.67848	0.780496	0.118707	10.5557
GOTERM_MF_FAT	GO:0030554~adenyl nucleotide binding	8	33.3333	0.00955992	EGFR, FKBP4, ERBB2, ABCC3, ABCB1, ABCA2, ABCC1, ABCA1	22	1577	12983	2.99372	0.795047	0.114782	11.0059
GOTERM_BP_FAT	GO:0008203~cholesterol metabolic process	3	12.5	0.00967334	ABCA2, ABCA1, CAT	23	92	13528	19.1796	0.996706	0.197346	13.339
GOTERM_BP_FAT	GO:0009611~response to wounding	5	20.8333	0.00971365	C4A, ERBB2, C5, PRDX5, STAT3	23	530	13528	5.54881	0.996784	0.191501	13.391

## Sheet: H
Category	Term	Count	%	PValue	Genes	List Total	Pop Hits	Pop Total	Fold Enrichment	Bonferroni	Benjamini	FDR
GOTERM_BP_FAT	GO:0010604~positive regulation of macromolecule metabolic process	11	44	8.57157e-07	AKT1, IL6, CCND3, SMARCB1, BCL2, TP53, ARID1A, GLI2, MYC, STAT3, SMARCA4	25	857	13528	6.94553	0.00093986	0.00093986	0.00137025
KEGG_PATHWAY	hsa05200:Pathways in cancer	9	36	2.24581e-06	AKT1, MSH6, IL6, FGFR3, BCL2, TP53, GLI2, MYC, STAT3	17	328	5085	8.2075	0.000132494	0.000132494	0.00224261
GOTERM_BP_FAT	GO:0044093~positive regulation of molecular function	9	36	4.69505e-06	AKT1, MSH6, IL6, CCND3, SMARCB1, BCL2, TP53, MYC, SMARCA4	25	586	13528	8.31072	0.00513724	0.00257193	0.00750529
GOTERM_BP_FAT	GO:0008633~activation of pro-apoptotic gene products	4	16	7.39035e-06	AKT1, BCL2, MYC, BCL2L11	25	22	13528	98.3855	0.00807447	0.00269877	0.0118136
GOTERM_BP_FAT	GO:0051173~positive regulation of nitrogen compound metabolic process	9	36	9.42003e-06	AKT1, IL6, SMARCB1, TP53, ARID1A, GLI2, MYC, STAT3, SMARCA4	25	644	13528	7.56224	0.0102806	0.00258012	0.0150579
GOTERM_BP_FAT	GO:0010557~positive regulation of macromolecule biosynthetic process	9	36	1.05475e-05	AKT1, IL6, SMARCB1, TP53, ARID1A, GLI2, MYC, STAT3, SMARCA4	25	654	13528	7.44661	0.011504	0.00231146	0.01686
GOTERM_BP_FAT	GO:0045893~positive regulation of transcription, DNA-dependent	8	32	1.33183e-05	IL6, SMARCB1, TP53, ARID1A, GLI2, MYC, STAT3, SMARCA4	25	477	13528	9.07539	0.0145041	0.00243209	0.0212887
GOTERM_BP_FAT	GO:0051254~positive regulation of RNA metabolic process	8	32	1.40618e-05	IL6, SMARCB1, TP53, ARID1A, GLI2, MYC, STAT3, SMARCA4	25	481	13528	8.99992	0.0153076	0.00220128	0.022477
GOTERM_BP_FAT	GO:0040007~growth	6	24	1.47949e-05	SHBG, AKT1, FGFR3, BCL2, GLI2, SMARCA4	25	183	13528	17.7416	0.0160991	0.0020267	0.0236486
GOTERM_BP_FAT	GO:0031328~positive regulation of cellular biosynthetic process	9	36	1.47988e-05	AKT1, IL6, SMARCB1, TP53, ARID1A, GLI2, MYC, STAT3, SMARCA4	25	685	13528	7.10961	0.0161033	0.00180219	0.0236548
GOTERM_BP_FAT	GO:0048589~developmental growth	5	20	1.53692e-05	SHBG, AKT1, BCL2, GLI2, SMARCA4	25	87	13528	31.0989	0.0167188	0.0016846	0.0245666
GOTERM_BP_FAT	GO:0009891~positive regulation of biosynthetic process	9	36	1.64474e-05	AKT1, IL6, SMARCB1, TP53, ARID1A, GLI2, MYC, STAT3, SMARCA4	25	695	13528	7.00731	0.0178812	0.00163892	0.0262897
GOTERM_BP_FAT	GO:0008637~apoptotic mitochondrial changes	4	16	2.13463e-05	AKT1, BCL2, TP53, MYC	25	31	13528	69.8219	0.023145	0.00194952	0.0341189
GOTERM_BP_FAT	GO:0001776~leukocyte homeostasis	4	16	3.37102e-05	AKT1, IL6, BCL2, BCL2L11	25	36	13528	60.1244	0.0363053	0.00284063	0.0538759
GOTERM_BP_FAT	GO:0045944~positive regulation of transcription from RNA polymerase II promoter	7	28	3.61752e-05	IL6, SMARCB1, TP53, GLI2, MYC, STAT3, SMARCA4	25	371	13528	10.2098	0.0389078	0.00283062	0.0578143
GOTERM_BP_FAT	GO:0045941~positive regulation of transcription	8	32	3.92769e-05	IL6, SMARCB1, TP53, ARID1A, GLI2, MYC, STAT3, SMARCA4	25	564	13528	7.67546	0.0421725	0.00286838	0.0627699
GOTERM_BP_FAT	GO:0051052~regulation of DNA metabolic process	5	20	4.46236e-05	MSH6, TP53, PCNA, GLI2, MYC	25	114	13528	23.7333	0.0477743	0.0030549	0.0713119
GOTERM_BP_FAT	GO:0010628~positive regulation of gene expression	8	32	4.74839e-05	IL6, SMARCB1, TP53, ARID1A, GLI2, MYC, STAT3, SMARCA4	25	581	13528	7.45088	0.0507576	0.00305949	0.0758812
GOTERM_BP_FAT	GO:0045935~positive regulation of nucleobase, nucleoside, nucleotide and nucleic acid metabolic process	8	32	7.47401e-05	IL6, SMARCB1, TP53, ARID1A, GLI2, MYC, STAT3, SMARCA4	25	624	13528	6.93744	0.0787216	0.00454481	0.119413
GOTERM_BP_FAT	GO:0043065~positive regulation of apoptosis	7	28	8.23564e-05	AKT1, MSH6, BCL2, TP53, NR3C1, MYC, BCL2L11	25	430	13528	8.80893	0.0863875	0.00474391	0.131575
GOTERM_BP_FAT	GO:0043068~positive regulation of programmed cell death	7	28	8.55869e-05	AKT1, MSH6, BCL2, TP53, NR3C1, MYC, BCL2L11	25	433	13528	8.7479	0.0896197	0.00468364	0.136732
GOTERM_BP_FAT	GO:0010942~positive regulation of cell death	7	28	8.77964e-05	AKT1, MSH6, BCL2, TP53, NR3C1, MYC, BCL2L11	25	435	13528	8.70768	0.0918239	0.00457602	0.14026
KEGG_PATHWAY	hsa05210:Colorectal cancer	5	20	0.000108431	AKT1, MSH6, BCL2, TP53, MYC	17	84	5085	17.8046	0.00637733	0.00319377	0.108224
GOTERM_BP_FAT	GO:0001775~cell activation	6	24	0.000126684	CD9, MSH6, IL6, CCND3, BCL2, TP53	25	287	13528	11.3126	0.129755	0.0062974	0.202326
GOTERM_BP_FAT	GO:0070227~lymphocyte apoptosis	3	12	0.00013457	AKT1, MYC, BCL2L11	25	10	13528	162.336	0.137252	0.00639828	0.214908
GOTERM_BP_FAT	GO:0009411~response to UV	4	16	0.00014943	AKT1, MSH6, BCL2, TP53	25	59	13528	36.6861	0.151205	0.00680743	0.238613
GOTERM_BP_FAT	GO:0010605~negative regulation of macromolecule metabolic process	8	32	0.00020657	MSH6, IL6, TP53, GLI2, RASD1, MYC, STAT3, SMARCA4	25	734	13528	5.89777	0.202785	0.00902426	0.329714
GOTERM_BP_FAT	GO:0042592~homeostatic process	8	32	0.000237983	AKT1, CD9, IL6, BCL2, TP53, MYC, STAT3, BCL2L11	25	751	13528	5.76426	0.229795	0.00999198	0.379764
GOTERM_BP_FAT	GO:0051726~regulation of cell cycle	6	24	0.00024655	AKT1, CCND3, BCL2, TP53, MYC, SMARCA4	25	331	13528	9.80882	0.237001	0.00996844	0.39341
GOTERM_BP_FAT	GO:0042127~regulation of cell proliferation	8	32	0.000317405	CD9, ODC1, IL6, FGFR3, BCL2, TP53, GLI2, MYC	25	787	13528	5.50058	0.294077	0.0123604	0.506202
GOTERM_CC_FAT	GO:0070603~SWI/SNF-type complex	3	12	0.00034953	SMARCB1, ARID1A, SMARCA4	25	15	12782	102.256	0.040077	0.040077	0.39867
GOTERM_CC_FAT	GO:0016514~SWI/SNF complex	3	12	0.00034953	SMARCB1, ARID1A, SMARCA4	25	15	12782	102.256	0.040077	0.040077	0.39867
GOTERM_BP_FAT	GO:0042981~regulation of apoptosis	8	32	0.000361741	AKT1, MSH6, IL6, BCL2, TP53, NR3C1, MYC, BCL2L11	25	804	13528	5.38428	0.3276	0.013593	0.576718
GOTERM_BP_FAT	GO:0043067~regulation of programmed cell death	8	32	0.000384273	AKT1, MSH6, IL6, BCL2, TP53, NR3C1, MYC, BCL2L11	25	812	13528	5.33123	0.344022	0.013956	0.612537
GOTERM_BP_FAT	GO:0009314~response to radiation	5	20	0.000390634	AKT1, MSH6, BCL2, TP53, MYC	25	200	13528	13.528	0.348585	0.013731	0.622646
GOTERM_BP_FAT	GO:0010941~regulation of cell death	8	32	0.00039301	AKT1, MSH6, IL6, BCL2, TP53, NR3C1, MYC, BCL2L11	25	815	13528	5.31161	0.350282	0.0133851	0.626423
GOTERM_BP_FAT	GO:0008361~regulation of cell size	5	20	0.00043693	SHBG, AKT1, FGFR3, BCL2, TP53	25	206	13528	13.134	0.380856	0.0144228	0.696198
GOTERM_BP_FAT	GO:0043193~positive regulation of gene-specific transcription	4	16	0.000471596	IL6, SMARCB1, TP53, SMARCA4	25	87	13528	24.8791	0.403969	0.0151043	0.75124
GOTERM_BP_FAT	GO:0042493~response to drug	5	20	0.000522635	BCL2, TP53, ABCB1, STAT3, ABCG2	25	216	13528	12.5259	0.436439	0.0162516	0.832225
GOTERM_CC_FAT	GO:0000267~cell fraction	9	36	0.000555226	AKT1, BCL2, TP53, ABCB1, GLI2, POMC, RASD1, BCL2L11, ANXA2	25	1083	12782	4.24886	0.0629133	0.0319676	0.632606
GOTERM_BP_FAT	GO:0043029~T cell homeostasis	3	12	0.000620551	AKT1, BCL2, BCL2L11	25	21	13528	77.3029	0.493867	0.0187377	0.987419
GOTERM_BP_FAT	GO:0001836~release of cytochrome c from mitochondria	3	12	0.000620551	BCL2, TP53, MYC	25	21	13528	77.3029	0.493867	0.0187377	0.987419
GOTERM_BP_FAT	GO:0001822~kidney development	4	16	0.000629086	ODC1, BCL2, GLI2, BCL2L11	25	96	13528	22.5467	0.498587	0.0184845	1.00094
GOTERM_MF_FAT	GO:0003690~double-stranded DNA binding	4	16	0.000642381	MSH6, TP53, PCNA, MYC	24	97	12983	22.3076	0.0783674	0.0783674	0.742443
GOTERM_BP_FAT	GO:0008284~positive regulation of cell proliferation	6	24	0.000688271	ODC1, IL6, FGFR3, BCL2, GLI2, MYC	25	414	13528	7.84232	0.530127	0.0196799	1.09462
GOTERM_BP_FAT	GO:0048872~homeostasis of number of cells	4	16	0.000708645	AKT1, IL6, BCL2, BCL2L11	25	100	13528	21.6448	0.540519	0.0197425	1.12685
GOTERM_BP_FAT	GO:0008283~cell proliferation	6	24	0.000869764	CCND3, BCL2, TP53, PCNA, GLI2, MYC	25	436	13528	7.44661	0.615013	0.0235812	1.38139
GOTERM_BP_FAT	GO:0001655~urogenital system development	4	16	0.000934889	ODC1, BCL2, GLI2, BCL2L11	25	110	13528	19.6771	0.641581	0.0247151	1.4841
GOTERM_BP_FAT	GO:0007242~intracellular signaling cascade	9	36	0.00102369	AKT1, MSH6, FGFR3, TP53, PCNA, ARID1A, NR3C1, RASD1, STAT3	25	1256	13528	3.87745	0.674882	0.0263969	1.62399
GOTERM_BP_FAT	GO:0019953~sexual reproduction	6	24	0.00108505	SHBG, AKT1, CD9, BCL2, STAT3, BCL2L11	25	458	13528	7.08891	0.696067	0.0273164	1.72054
GOTERM_BP_FAT	GO:0002260~lymphocyte homeostasis	3	12	0.00110856	AKT1, BCL2, BCL2L11	25	28	13528	57.9771	0.703812	0.0272748	1.7575
KEGG_PATHWAY	hsa04630:Jak-STAT signaling pathway	5	20	0.00113505	AKT1, IL6, CCND3, MYC, STAT3	17	155	5085	9.64896	0.0648106	0.0220878	1.12768
GOTERM_BP_FAT	GO:0032535~regulation of cellular component size	5	20	0.00122009	SHBG, AKT1, FGFR3, BCL2, TP53	25	271	13528	9.98376	0.737959	0.0293227	1.93271
GOTERM_BP_FAT	GO:0006357~regulation of transcription from RNA polymerase II promoter	7	28	0.00137964	IL6, SMARCB1, TP53, GLI2, MYC, STAT3, SMARCA4	25	727	13528	5.21023	0.780085	0.0323881	2.18285
GOTERM_BP_FAT	GO:0051276~chromosome organization	6	24	0.00140104	MSH6, SMARCB1, TP53, ARID1A, NR3C1, SMARCA4	25	485	13528	6.69427	0.785195	0.0321943	2.21636
GOTERM_BP_FAT	GO:0032583~regulation of gene-specific transcription	4	16	0.00165171	IL6, SMARCB1, TP53, SMARCA4	25	134	13528	16.1528	0.836905	0.0370748	2.608
GOTERM_BP_FAT	GO:0010629~negative regulation of gene expression	6	24	0.00166127	TP53, GLI2, RASD1, MYC, STAT3, SMARCA4	25	504	13528	6.4419	0.83861	0.0365389	2.62293
GOTERM_BP_FAT	GO:0048732~gland development	4	16	0.00168728	BCL2, NR3C1, GLI2, BCL2L11	25	135	13528	16.0332	0.843157	0.0363723	2.66347
GOTERM_BP_FAT	GO:0045934~negative regulation of nucleobase, nucleoside, nucleotide and nucleic acid metabolic process	6	24	0.00178094	MSH6, TP53, GLI2, RASD1, STAT3, SMARCA4	25	512	13528	6.34125	0.858496	0.037616	2.80935
GOTERM_BP_FAT	GO:0009416~response to light stimulus	4	16	0.00179689	AKT1, MSH6, BCL2, TP53	25	138	13528	15.6846	0.860956	0.0372309	2.83418
GOTERM_BP_FAT	GO:0007005~mitochondrion organization	4	16	0.00179689	AKT1, BCL2, TP53, MYC	25	138	13528	15.6846	0.860956	0.0372309	2.83418
GOTERM_BP_FAT	GO:0045165~cell fate commitment	4	16	0.0018344	BCL2, TP53, GLI2, SMARCA4	25	139	13528	15.5718	0.866571	0.0372904	2.89252
GOTERM_BP_FAT	GO:0051172~negative regulation of nitrogen compound metabolic process	6	24	0.00189078	MSH6, TP53, GLI2, RASD1, STAT3, SMARCA4	25	519	13528	6.25572	0.874588	0.0377175	2.98017
GOTERM_BP_FAT	GO:0043085~positive regulation of catalytic activity	6	24	0.00190687	AKT1, MSH6, CCND3, BCL2, TP53, MYC	25	520	13528	6.24369	0.876786	0.0373541	3.00517
GOTERM_MF_FAT	GO:0019899~enzyme binding	6	24	0.00191584	AKT1, CCND3, BCL2, TP53, STAT3, ANXA2	24	523	12983	6.20602	0.216156	0.11465	2.1994
GOTERM_BP_FAT	GO:0007049~cell cycle	7	28	0.00192888	AKT1, MSH6, CCND3, SMARCB1, BCL2, TP53, MYC	25	776	13528	4.88124	0.879731	0.0371156	3.03936
GOTERM_MF_FAT	GO:0043566~structure-specific DNA binding	4	16	0.00205134	MSH6, TP53, PCNA, MYC	24	145	12983	14.923	0.229556	0.0832582	2.35327
KEGG_PATHWAY	hsa05222:Small cell lung cancer	4	16	0.00208505	AKT1, BCL2, TP53, MYC	17	84	5085	14.2437	0.115866	0.0303175	2.0627
GOTERM_BP_FAT	GO:0001501~skeletal system development	5	20	0.0022202	FGFR3, BCL2, GLI2, MYC, ANXA2	25	319	13528	8.4815	0.912688	0.0418746	3.4908
GOTERM_MF_FAT	GO:0003682~chromatin binding	4	16	0.00225947	MSH6, TP53, GLI2, SMARCA4	24	150	12983	14.4256	0.249697	0.069301	2.58918
GOTERM_BP_FAT	GO:0006355~regulation of transcription, DNA-dependent	10	40	0.00229476	IL6, SMARCB1, TP53, ARID1A, NR3C1, GLI2, RASD1, MYC, STAT3, SMARCA4	25	1773	13528	3.052	0.91956	0.0425219	3.60601
GOTERM_BP_FAT	GO:0007346~regulation of mitotic cell cycle	4	16	0.00236719	BCL2, TP53, MYC, SMARCA4	25	152	13528	14.24	0.925718	0.043109	3.71782
GOTERM_BP_FAT	GO:0010558~negative regulation of macromolecule biosynthetic process	6	24	0.00238081	IL6, TP53, GLI2, RASD1, STAT3, SMARCA4	25	547	13528	5.9355	0.926822	0.042645	3.73884
GOTERM_BP_FAT	GO:0051098~regulation of binding	4	16	0.00241173	IL6, SMARCB1, BCL2, SMARCA4	25	153	13528	14.1469	0.929268	0.0424946	3.78652
GOTERM_BP_FAT	GO:0046651~lymphocyte proliferation	3	12	0.00248708	CCND3, BCL2, TP53	25	42	13528	38.6514	0.934893	0.0431036	3.90263
GOTERM_BP_FAT	GO:0031327~negative regulation of cellular biosynthetic process	6	24	0.00265812	IL6, TP53, GLI2, RASD1, STAT3, SMARCA4	25	561	13528	5.78738	0.946058	0.0452891	4.16571
GOTERM_BP_FAT	GO:0051252~regulation of RNA metabolic process	10	40	0.00268487	IL6, SMARCB1, TP53, ARID1A, NR3C1, GLI2, RASD1, MYC, STAT3, SMARCA4	25	1813	13528	2.98467	0.947622	0.0450365	4.20678
GOTERM_BP_FAT	GO:0032943~mononuclear cell proliferation	3	12	0.00272671	CCND3, BCL2, TP53	25	44	13528	36.8945	0.949978	0.0450357	4.27101
GOTERM_BP_FAT	GO:0070661~leukocyte proliferation	3	12	0.00272671	CCND3, BCL2, TP53	25	44	13528	36.8945	0.949978	0.0450357	4.27101
GOTERM_BP_FAT	GO:0040008~regulation of growth	5	20	0.00282771	AKT1, BCL2, TP53, STAT3, BCL2L11	25	341	13528	7.93431	0.955238	0.0459762	4.42588
GOTERM_BP_FAT	GO:0009890~negative regulation of biosynthetic process	6	24	0.00291408	IL6, TP53, GLI2, RASD1, STAT3, SMARCA4	25	573	13528	5.66618	0.959295	0.0466586	4.55812
GOTERM_BP_FAT	GO:0043066~negative regulation of apoptosis	5	20	0.00323601	AKT1, IL6, BCL2, TP53, MYC	25	354	13528	7.64294	0.971438	0.0509456	5.04956
GOTERM_BP_FAT	GO:0045892~negative regulation of transcription, DNA-dependent	5	20	0.00330223	TP53, GLI2, RASD1, STAT3, SMARCA4	25	356	13528	7.6	0.973445	0.0512288	5.15035
GOTERM_BP_FAT	GO:0043069~negative regulation of programmed cell death	5	20	0.0034033	AKT1, IL6, BCL2, TP53, MYC	25	359	13528	7.53649	0.976241	0.0520235	5.30399
GOTERM_BP_FAT	GO:0060548~negative regulation of cell death	5	20	0.00343746	AKT1, IL6, BCL2, TP53, MYC	25	360	13528	7.51556	0.977118	0.0518121	5.35585
GOTERM_BP_FAT	GO:0051253~negative regulation of RNA metabolic process	5	20	0.00350647	TP53, GLI2, RASD1, STAT3, SMARCA4	25	362	13528	7.47403	0.978792	0.052112	5.46058
GOTERM_BP_FAT	GO:0006915~apoptosis	6	24	0.00360659	AKT1, IL6, BCL2, TP53, MYC, BCL2L11	25	602	13528	5.39322	0.981005	0.052848	5.61231
GOTERM_BP_FAT	GO:0009628~response to abiotic stimulus	5	20	0.00371922	AKT1, MSH6, BCL2, TP53, MYC	25	368	13528	7.35217	0.98322	0.0537398	5.78272
GOTERM_BP_FAT	GO:0012501~programmed cell death	6	24	0.00384394	AKT1, IL6, BCL2, TP53, MYC, BCL2L11	25	611	13528	5.31378	0.985374	0.054775	5.9711
GOTERM_BP_FAT	GO:0008544~epidermis development	4	16	0.00405999	AKT1, BCL2, GLI2, SMARCA4	25	184	13528	11.7635	0.988471	0.0570312	6.29659
GOTERM_BP_FAT	GO:0008629~induction of apoptosis by intracellular signals	3	12	0.00408031	MSH6, TP53, MYC	25	54	13528	30.0622	0.988726	0.056586	6.32714
GOTERM_BP_FAT	GO:0006338~chromatin remodeling	3	12	0.00438163	SMARCB1, ARID1A, SMARCA4	25	56	13528	28.9886	0.991911	0.0598907	6.77918
GOTERM_BP_FAT	GO:0010552~positive regulation of specific transcription from RNA polymerase II promoter	3	12	0.00453606	SMARCB1, TP53, SMARCA4	25	57	13528	28.48	0.993176	0.0611799	7.01006
GOTERM_MF_FAT	GO:0042802~identical protein binding	6	24	0.00459742	SHBG, AKT1, FGFR3, BCL2, SMARCA4, ABCG2	24	640	12983	5.07148	0.443016	0.110454	5.20367
GOTERM_BP_FAT	GO:0051091~positive regulation of transcription factor activity	3	12	0.00501433	IL6, SMARCB1, SMARCA4	25	60	13528	27.056	0.995972	0.0666098	7.7217
GOTERM_BP_FAT	GO:0030902~hindbrain development	3	12	0.00501433	BCL2, GLI2, SMARCA4	25	60	13528	27.056	0.995972	0.0666098	7.7217
GOTERM_BP_FAT	GO:0046649~lymphocyte activation	4	16	0.00505371	MSH6, CCND3, BCL2, TP53	25	199	13528	10.8768	0.996143	0.0663158	7.78007
GOTERM_BP_FAT	GO:0007398~ectoderm development	4	16	0.00505371	AKT1, BCL2, GLI2, SMARCA4	25	199	13528	10.8768	0.996143	0.0663158	7.78007
GOTERM_BP_FAT	GO:0040014~regulation of multicellular organism growth	3	12	0.00517871	AKT1, BCL2, STAT3	25	61	13528	26.6125	0.99664	0.0671035	7.96511
GOTERM_BP_FAT	GO:0016049~cell growth	3	12	0.00517871	SHBG, FGFR3, BCL2	25	61	13528	26.6125	0.99664	0.0671035	7.96511
GOTERM_MF_FAT	GO:0015239~multidrug transporter activity	2	8	0.00530564	ABCB1, ABCG2	24	3	12983	360.639	0.491154	0.106494	5.98291
GOTERM_MF_FAT	GO:0008559~xenobiotic-transporting ATPase activity	2	8	0.00530564	ABCB1, ABCG2	24	3	12983	360.639	0.491154	0.106494	5.98291
GOTERM_BP_FAT	GO:0070102~interleukin-6-mediated signaling pathway	2	8	0.00531325	IL6, STAT3	25	3	13528	360.747	0.997103	0.06799	8.16389
GOTERM_BP_FAT	GO:0006275~regulation of DNA replication	3	12	0.00534556	TP53, PCNA, GLI2	25	62	13528	26.1832	0.997205	0.067604	8.21156
GOTERM_MF_FAT	GO:0016563~transcription activator activity	5	20	0.00538903	BCL2, ARID1A, GLI2, STAT3, SMARCA4	24	410	12983	6.59705	0.496544	0.0933845	6.07428
KEGG_PATHWAY	hsa04110:Cell cycle	4	16	0.00642548	CCND3, TP53, PCNA, MYC	17	125	5085	9.57176	0.316362	0.0732443	6.23427
GOTERM_BP_FAT	GO:0035270~endocrine system development	3	12	0.00658185	IL6, NR3C1, GLI2	25	69	13528	23.527	0.999286	0.0816947	10.0185
GOTERM_BP_FAT	GO:0043388~positive regulation of DNA binding	3	12	0.00676813	IL6, SMARCB1, SMARCA4	25	70	13528	23.1909	0.999418	0.0829805	10.2878
GOTERM_MF_FAT	GO:0042910~xenobiotic transporter activity	2	8	0.0070682	ABCB1, ABCG2	24	4	12983	270.479	0.593775	0.106497	7.89688
KEGG_PATHWAY	hsa05219:Bladder cancer	3	12	0.00742752	FGFR3, TP53, MYC	17	42	5085	21.3655	0.355873	0.0706872	7.17431
GOTERM_BP_FAT	GO:0045597~positive regulation of cell differentiation	4	16	0.00745269	AKT1, IL6, BCL2, GLI2	25	229	13528	9.45188	0.999727	0.0900124	11.2712
GOTERM_BP_FAT	GO:0007423~sensory organ development	4	16	0.00745269	BCL2, MYC, STAT3, BCL2L11	25	229	13528	9.45188	0.999727	0.0900124	11.2712
GOTERM_BP_FAT	GO:0008219~cell death	6	24	0.00764553	AKT1, IL6, BCL2, TP53, MYC, BCL2L11	25	719	13528	4.51561	0.999779	0.0912404	11.5464
GOTERM_BP_FAT	GO:0010033~response to organic substance	6	24	0.00773428	AKT1, IL6, BCL2, NR3C1, MYC, STAT3	25	721	13528	4.50308	0.9998	0.0912653	11.6728
GOTERM_CC_FAT	GO:0016585~chromatin remodeling complex	3	12	0.00775877	SMARCB1, ARID1A, SMARCA4	25	71	12782	21.6034	0.598005	0.261971	8.5157
GOTERM_BP_FAT	GO:0032270~positive regulation of cellular protein metabolic process	4	16	0.00781554	AKT1, IL6, CCND3, BCL2	25	233	13528	9.28961	0.999817	0.0912061	11.7883
GOTERM_BP_FAT	GO:0016265~death	6	24	0.00786878	AKT1, IL6, BCL2, TP53, MYC, BCL2L11	25	724	13528	4.48442	0.999828	0.0908389	11.864
GOTERM_BP_FAT	GO:0042113~B cell activation	3	12	0.00793571	MSH6, BCL2, TP53	25	76	13528	21.36	0.99984	0.0906291	11.959
GOTERM_BP_FAT	GO:0016481~negative regulation of transcription	5	20	0.00810571	TP53, GLI2, RASD1, STAT3, SMARCA4	25	459	13528	5.89455	0.999867	0.0915379	12.1998
GOTERM_BP_FAT	GO:0051099~positive regulation of binding	3	12	0.00834372	IL6, SMARCB1, SMARCA4	25	78	13528	20.8123	0.999898	0.093153	12.536
GOTERM_BP_FAT	GO:0045321~leukocyte activation	4	16	0.00866996	MSH6, CCND3, BCL2, TP53	25	242	13528	8.94413	0.999929	0.0956616	12.9949
GOTERM_BP_FAT	GO:0051247~positive regulation of protein metabolic process	4	16	0.00876816	AKT1, IL6, CCND3, BCL2	25	243	13528	8.90733	0.999936	0.0957382	13.1326
GOTERM_MF_FAT	GO:0032135~DNA insertion or deletion binding	2	8	0.00882776	MSH6, PCNA	24	5	12983	216.383	0.675706	0.117611	9.77202
GOTERM_BP_FAT	GO:0002360~T cell lineage commitment	2	8	0.00884037	BCL2, TP53	25	5	13528	216.448	0.999941	0.0955451	13.2337
GOTERM_BP_FAT	GO:0001783~B cell apoptosis	2	8	0.00884037	MYC, BCL2L11	25	5	13528	216.448	0.999941	0.0955451	13.2337
GOTERM_BP_FAT	GO:0002326~B cell lineage commitment	2	8	0.00884037	BCL2, TP53	25	5	13528	216.448	0.999941	0.0955451	13.2337
GOTERM_BP_FAT	GO:0045786~negative regulation of cell cycle	3	12	0.00897315	BCL2, TP53, SMARCA4	25	81	13528	20.0415	0.999949	0.0959745	13.4193
GOTERM_CC_FAT	GO:0005694~chromosome	5	20	0.00992838	MSH6, SMARCB1, TP53, PCNA, SMARCA4	25	460	12782	5.55739	0.688833	0.253124	10.7756

## Sheet: J
Category	Term	Count	%	PValue	Genes	List Total	Pop Hits	Pop Total	Fold Enrichment	Bonferroni	Benjamini	FDR
GOTERM_CC_FAT	GO:0022626~cytosolic ribosome	8	11.2676	7.3075e-08	RPS17, RPL22, RPL6, RPL3, RPS12, FAU, RPL4, RPS5	59	81	12782	21.3969	1.0742e-05	1.0742e-05	8.69586e-05
GOTERM_CC_FAT	GO:0033279~ribosomal subunit	9	12.6761	1.02232e-07	RPS17, RPL22, RPL6, MRPS12, RPL3, RPS12, FAU, RPL4, RPS5	59	128	12782	15.2328	1.5028e-05	7.51402e-06	0.000121655
GOTERM_BP_FAT	GO:0006414~translational elongation	8	11.2676	3.28682e-07	RPS17, RPL22, RPL6, RPL3, RPS12, FAU, RPL4, RPS5	62	101	13528	17.2827	0.000262583	0.000262583	0.000504444
GOTERM_CC_FAT	GO:0044445~cytosolic part	9	12.6761	3.85276e-07	RPS17, RPL22, RPL6, RPL3, RPS12, PRDX5, FAU, RPL4, RPS5	59	152	12782	12.8276	5.6634e-05	1.88784e-05	0.000458474
GOTERM_MF_FAT	GO:0003735~structural constituent of ribosome	9	12.6761	6.41084e-07	RPS17, RPL22, RPL6, MRPS12, RPL3, RPS12, FAU, RPL4, RPS5	58	168	12983	11.9917	0.000148079	0.000148079	0.000822463
KEGG_PATHWAY	hsa02010:ABC transporters	7	9.85915	6.62477e-07	ABCC4, ABCC10, ABCB1, ABCA1, ABCC2, ABCC8, ABCB4	39	44	5085	20.743	3.51107e-05	3.51107e-05	0.000646344
KEGG_PATHWAY	hsa03010:Ribosome	8	11.2676	2.76179e-06	RPS17, RPL22, RPL6, RPL3, RPS12, FAU, RPL4, RPS5	39	87	5085	11.9894	0.000146364	7.31849e-05	0.00269451
GOTERM_CC_FAT	GO:0005840~ribosome	9	12.6761	5.23472e-06	RPS17, RPL22, RPL6, MRPS12, RPL3, RPS12, FAU, RPL4, RPS5	59	215	12782	9.06882	0.000769209	0.000192358	0.00622909
GOTERM_MF_FAT	GO:0042626~ATPase activity, coupled to transmembrane movement of substances	7	9.85915	7.81412e-06	ATP8A2, ABCC4, ABCC10, ABCB1, ABCC2, ABCC8, ABCB4	58	109	12983	14.3754	0.00180344	0.000902127	0.0100245
GOTERM_MF_FAT	GO:0043492~ATPase activity, coupled to movement of substances	7	9.85915	8.23711e-06	ATP8A2, ABCC4, ABCC10, ABCB1, ABCC2, ABCC8, ABCB4	58	110	12983	14.2447	0.00190097	0.000634059	0.0105671
GOTERM_MF_FAT	GO:0016820~hydrolase activity, acting on acid anhydrides, catalyzing transmembrane movement of substances	7	9.85915	8.67848e-06	ATP8A2, ABCC4, ABCC10, ABCB1, ABCC2, ABCC8, ABCB4	58	111	12983	14.1163	0.00200273	0.000501059	0.0111333
GOTERM_MF_FAT	GO:0015405~P-P-bond-hydrolysis-driven transmembrane transporter activity	7	9.85915	1.49287e-05	ATP8A2, ABCC4, ABCC10, ABCB1, ABCC2, ABCC8, ABCB4	58	122	12983	12.8436	0.00344261	0.000689472	0.0191508
GOTERM_MF_FAT	GO:0015399~primary active transmembrane transporter activity	7	9.85915	1.49287e-05	ATP8A2, ABCC4, ABCC10, ABCB1, ABCC2, ABCC8, ABCB4	58	122	12983	12.8436	0.00344261	0.000689472	0.0191508
GOTERM_CC_FAT	GO:0030529~ribonucleoprotein complex	11	15.493	9.43407e-05	XPO1, RPS17, RPL22, RPL6, MRPS12, RPL3, RPS12, IGF2BP1, FAU, RPL4, RPS5	59	515	12782	4.62735	0.013773	0.0027699	0.112207
GOTERM_BP_FAT	GO:0006412~translation	9	12.6761	0.000112338	RPS17, RPL22, RPL6, MRPS12, RPL3, RPS12, FAU, RPL4, RPS5	62	331	13528	5.93276	0.0858521	0.0438892	0.172272
GOTERM_CC_FAT	GO:0015935~small ribosomal subunit	5	7.04225	0.000186247	RPS17, MRPS12, RPS12, FAU, RPS5	59	63	12782	17.194	0.0270094	0.00455307	0.221407
GOTERM_BP_FAT	GO:0055114~oxidation reduction	11	15.493	0.000524273	NDUFA5, DHFR, AKR1C4, CYP51A1, FDX1, BLVRB, PRDX5, ADH1A, CAT, SC5DL, MOXD1	62	639	13528	3.75607	0.342299	0.130353	0.80161
GOTERM_MF_FAT	GO:0016887~ATPase activity	8	11.2676	0.000613279	ATP8A2, ABCC4, ABCC10, ABCB1, ABCA1, ABCC2, ABCC8, ABCB4	58	334	12983	5.36155	0.132128	0.0233418	0.783947
GOTERM_CC_FAT	GO:0005829~cytosol	16	22.5352	0.000664931	XPO1, DCK, UPP1, PRDX5, ADH1A, RPS5, AKR1C4, RPS17, RPL22, RPL6, RPS12, RPL3, FAU, PSMD3, RPL4, CAT	59	1330	12782	2.60624	0.0931492	0.0138711	0.788401
GOTERM_CC_FAT	GO:0022625~cytosolic large ribosomal subunit	4	5.6338	0.000668218	RPL22, RPL6, RPL3, RPL4	59	38	12782	22.8046	0.0935876	0.0122075	0.792284
GOTERM_CC_FAT	GO:0022627~cytosolic small ribosomal subunit	4	5.6338	0.000777581	RPS17, RPS12, FAU, RPS5	59	40	12782	21.6644	0.108053	0.0126251	0.921404
GOTERM_BP_FAT	GO:0016125~sterol metabolic process	5	7.04225	0.00110226	CYP51A1, ABCA1, CAT, C14ORF1, SC5DL	62	101	13528	10.8017	0.58571	0.19772	1.67838
GOTERM_MF_FAT	GO:0042623~ATPase activity, coupled	7	9.85915	0.00118567	ATP8A2, ABCC4, ABCC10, ABCB1, ABCC2, ABCC8, ABCB4	58	272	12983	5.76071	0.239707	0.0383937	1.5105
GOTERM_MF_FAT	GO:0005198~structural molecule activity	10	14.0845	0.00163971	RPS17, RPL22, RPL6, MRPS12, RPL3, RPS12, FAU, CD4, RPL4, RPS5	58	634	12983	3.53068	0.315512	0.0462803	2.08335
GOTERM_BP_FAT	GO:0008202~steroid metabolic process	6	8.4507	0.00213385	AKR1C4, CYP51A1, ABCA1, CAT, C14ORF1, SC5DL	62	202	13528	6.481	0.818549	0.289193	3.22527
GOTERM_CC_FAT	GO:0015934~large ribosomal subunit	4	5.6338	0.00345748	RPL22, RPL6, RPL3, RPL4	59	67	12782	12.934	0.398982	0.0496386	4.03772
GOTERM_BP_FAT	GO:0055085~transmembrane transport	9	12.6761	0.00384815	SLC37A1, KCNH7, ABCC4, ABCC10, ABCB1, ABCC2, ABCC8, OCA2, ABCB4	62	569	13528	3.45122	0.954068	0.401563	5.74567
GOTERM_BP_FAT	GO:0019835~cytolysis	3	4.22535	0.00397468	PRF1, C5, LYZ	62	21	13528	31.1705	0.958501	0.365289	5.92925

## Sheet: M
Category	Term	Count	%	PValue	Genes	List Total	Pop Hits	Pop Total	Fold Enrichment	Bonferroni	Benjamini	FDR
GOTERM_BP_FAT	GO:0042493~response to drug	9	39.1304	9.79211e-10	FOS, BCHE, BCL2, ABCB1, CFTR, ABCC1, MVP, ABCB4, ABCG2	23	216	13528	24.5072	8.09807e-07	8.09807e-07	1.50965e-06
KEGG_PATHWAY	hsa02010:ABC transporters	7	30.4348	5.06699e-09	ABCC4, ABCB1, CFTR, ABCC1, ABCC2, ABCB4, ABCG2	19	44	5085	42.5778	2.68551e-07	2.68551e-07	4.94361e-06
GOTERM_MF_FAT	GO:0042626~ATPase activity, coupled to transmembrane movement of substances	7	30.4348	1.07377e-08	ABCC4, ABCB1, CFTR, ABCC1, ABCC2, ABCB4, ABCG2	21	109	12983	39.7034	1.57845e-06	1.57845e-06	1.27778e-05
GOTERM_MF_FAT	GO:0043492~ATPase activity, coupled to movement of substances	7	30.4348	1.13467e-08	ABCC4, ABCB1, CFTR, ABCC1, ABCC2, ABCB4, ABCG2	21	110	12983	39.3424	1.66796e-06	8.33979e-07	1.35024e-05
GOTERM_MF_FAT	GO:0016820~hydrolase activity, acting on acid anhydrides, catalyzing transmembrane movement of substances	7	30.4348	1.19839e-08	ABCC4, ABCB1, CFTR, ABCC1, ABCC2, ABCB4, ABCG2	21	111	12983	38.988	1.76163e-06	5.87211e-07	1.42607e-05
GOTERM_MF_FAT	GO:0015405~P-P-bond-hydrolysis-driven transmembrane transporter activity	7	30.4348	2.11758e-08	ABCC4, ABCB1, CFTR, ABCC1, ABCC2, ABCB4, ABCG2	21	122	12983	35.4727	3.11284e-06	7.78212e-07	2.51991e-05
GOTERM_MF_FAT	GO:0015399~primary active transmembrane transporter activity	7	30.4348	2.11758e-08	ABCC4, ABCB1, CFTR, ABCC1, ABCC2, ABCB4, ABCG2	21	122	12983	35.4727	3.11284e-06	7.78212e-07	2.51991e-05
GOTERM_MF_FAT	GO:0042623~ATPase activity, coupled	7	30.4348	2.42315e-06	ABCC4, ABCB1, CFTR, ABCC1, ABCC2, ABCB4, ABCG2	21	272	12983	15.9105	0.00035614	7.12382e-05	0.00288349
GOTERM_MF_FAT	GO:0008559~xenobiotic-transporting ATPase activity	3	13.0435	6.75751e-06	ABCB1, ABCB4, ABCG2	21	3	12983	618.238	0.000992864	0.000165546	0.00804108
GOTERM_MF_FAT	GO:0015239~multidrug transporter activity	3	13.0435	6.75751e-06	ABCB1, ABCB4, ABCG2	21	3	12983	618.238	0.000992864	0.000165546	0.00804108
GOTERM_MF_FAT	GO:0016887~ATPase activity	7	30.4348	7.91922e-06	ABCC4, ABCB1, CFTR, ABCC1, ABCC2, ABCB4, ABCG2	21	334	12983	12.9571	0.00116345	0.00016629	0.00942339
GOTERM_MF_FAT	GO:0042910~xenobiotic transporter activity	3	13.0435	1.35025e-05	ABCB1, ABCB4, ABCG2	21	4	12983	463.679	0.00198292	0.00024808	0.0160667
GOTERM_CC_FAT	GO:0000267~cell fraction	9	39.1304	0.000193297	FOS, BCHE, BCL2, ABCC4, ABCB1, ABCC1, ABCC2, EGF, ABCB4	22	1083	12782	4.82825	0.0240635	0.0240635	0.223622
GOTERM_CC_FAT	GO:0005624~membrane fraction	8	34.7826	0.000210329	FOS, BCHE, BCL2, ABCC4, ABCB1, ABCC1, ABCC2, ABCB4	22	809	12782	5.74536	0.0261561	0.0131647	0.243304
KEGG_PATHWAY	hsa05215:Prostate cancer	5	21.7391	0.000222464	HSP90AA1, INS, BCL2, NFKB1, EGF	19	89	5085	15.0355	0.0117226	0.0058786	0.216836
GOTERM_BP_FAT	GO:0055085~transmembrane transport	7	30.4348	0.000225932	ABCC4, ABCB1, CFTR, ABCC1, ABCC2, MVP, ABCB4	23	569	13528	7.23588	0.170446	0.0892014	0.347752
GOTERM_BP_FAT	GO:0048545~response to steroid hormone stimulus	5	21.7391	0.000235456	FOS, BCHE, BCL2, CFTR, ABCB4	23	192	13528	15.317	0.176955	0.0628528	0.362386
GOTERM_BP_FAT	GO:0009725~response to hormone stimulus	6	26.087	0.000257259	FOS, BCHE, INS, BCL2, CFTR, ABCB4	23	367	13528	9.61592	0.191666	0.051805	0.395881
GOTERM_BP_FAT	GO:0051384~response to glucocorticoid stimulus	4	17.3913	0.000262418	FOS, BCHE, BCL2, ABCB4	23	78	13528	30.1628	0.195109	0.042481	0.403805
GOTERM_CC_FAT	GO:0005626~insoluble fraction	8	34.7826	0.000263597	FOS, BCHE, BCL2, ABCC4, ABCB1, ABCC1, ABCC2, ABCB4	22	839	12782	5.53993	0.0326719	0.0110114	0.304837
GOTERM_MF_FAT	GO:0015238~drug transporter activity	3	13.0435	0.000302401	ABCB1, ABCB4, ABCG2	21	17	12983	109.101	0.0434858	0.00492778	0.359262
GOTERM_BP_FAT	GO:0031960~response to corticosteroid stimulus	4	17.3913	0.000338197	FOS, BCHE, BCL2, ABCB4	23	85	13528	27.6788	0.244017	0.0455526	0.520128
GOTERM_BP_FAT	GO:0009719~response to endogenous stimulus	6	26.087	0.000405441	FOS, BCHE, INS, BCL2, CFTR, ABCB4	23	405	13528	8.71369	0.284925	0.0467801	0.623244
GOTERM_BP_FAT	GO:0010033~response to organic substance	7	30.4348	0.000802685	FOS, HSP90AA1, BCHE, INS, BCL2, CFTR, ABCB4	23	721	13528	5.71043	0.485257	0.0796589	1.23036
GOTERM_MF_FAT	GO:0046983~protein dimerization activity	6	26.087	0.0011452	FOS, HSP90AA1, BCL2, NFKB1, BIRC5, ABCG2	21	542	12983	6.84396	0.155019	0.0167031	1.35431
GOTERM_CC_FAT	GO:0012505~endomembrane system	7	30.4348	0.00126138	BCHE, INS, BCL2, ABCC4, CFTR, MVP, ABCB4	22	782	12782	5.20077	0.147033	0.0389786	1.45105
GOTERM_BP_FAT	GO:0051051~negative regulation of transport	4	17.3913	0.00130264	INS, BCL2, NFKB1, EGF	23	135	13528	17.4274	0.65972	0.112881	1.98953
GOTERM_MF_FAT	GO:0042803~protein homodimerization activity	5	21.7391	0.00150398	HSP90AA1, BCL2, NFKB1, BIRC5, ABCG2	21	334	12983	9.25506	0.198484	0.0199128	1.77512
GOTERM_BP_FAT	GO:0007346~regulation of mitotic cell cycle	4	17.3913	0.00183095	INS, BCL2, BIRC5, EGF	23	152	13528	15.4783	0.780321	0.140633	2.78582
GOTERM_BP_FAT	GO:0045787~positive regulation of cell cycle	3	13.0435	0.00381703	INS, BIRC5, EGF	23	57	13528	30.9565	0.95769	0.249879	5.72552
GOTERM_MF_FAT	GO:0032553~ribonucleotide binding	9	39.1304	0.00406356	HSP90AA1, ABCC4, ABCB1, CFTR, ABCC1, ABCC2, TUBB3, ABCB4, ABCG2	21	1836	12983	3.03058	0.450398	0.0486565	4.72994
GOTERM_MF_FAT	GO:0032555~purine ribonucleotide binding	9	39.1304	0.00406356	HSP90AA1, ABCC4, ABCB1, CFTR, ABCC1, ABCC2, TUBB3, ABCB4, ABCG2	21	1836	12983	3.03058	0.450398	0.0486565	4.72994
KEGG_PATHWAY	hsa05200:Pathways in cancer	6	26.087	0.00461137	FOS, HSP90AA1, BCL2, NFKB1, BIRC5, EGF	19	328	5085	4.8957	0.21727	0.0784111	4.40932
GOTERM_MF_FAT	GO:0005524~ATP binding	8	34.7826	0.00493552	HSP90AA1, ABCC4, ABCB1, CFTR, ABCC1, ABCC2, ABCB4, ABCG2	21	1477	12983	3.34862	0.516796	0.0544112	5.71779
GOTERM_MF_FAT	GO:0032559~adenyl ribonucleotide binding	8	34.7826	0.00532184	HSP90AA1, ABCC4, ABCB1, CFTR, ABCC1, ABCC2, ABCB4, ABCG2	21	1497	12983	3.30388	0.543607	0.0544879	6.15246
GOTERM_MF_FAT	GO:0017076~purine nucleotide binding	9	39.1304	0.00534909	HSP90AA1, ABCC4, ABCB1, CFTR, ABCC1, ABCC2, TUBB3, ABCB4, ABCG2	21	1918	12983	2.90101	0.545441	0.0512043	6.18304
GOTERM_BP_FAT	GO:0051593~response to folic acid	2	8.69565	0.00648989	BCHE, BCL2	23	4	13528	294.087	0.995413	0.361555	9.55069
GOTERM_MF_FAT	GO:0030554~adenyl nucleotide binding	8	34.7826	0.0071054	HSP90AA1, ABCC4, ABCB1, CFTR, ABCC1, ABCC2, ABCB4, ABCG2	21	1577	12983	3.13627	0.649439	0.0634139	8.13549
GOTERM_MF_FAT	GO:0001883~purine nucleoside binding	8	34.7826	0.00772059	HSP90AA1, ABCC4, ABCB1, CFTR, ABCC1, ABCC2, ABCB4, ABCG2	21	1601	12983	3.08926	0.679967	0.064823	8.81054
GOTERM_MF_FAT	GO:0001882~nucleoside binding	8	34.7826	0.00801576	HSP90AA1, ABCC4, ABCB1, CFTR, ABCC1, ABCC2, ABCB4, ABCG2	21	1612	12983	3.06818	0.693662	0.0636124	9.13281
GOTERM_CC_FAT	GO:0046581~intercellular canaliculus	2	8.69565	0.00818901	ABCC2, ABCB4	22	5	12782	232.4	0.645151	0.187153	9.08312

## Sheet: L
Category	Term	Count	%	PValue	Genes	List Total	Pop Hits	Pop Total	Fold Enrichment	Bonferroni	Benjamini	FDR
GOTERM_BP_FAT	GO:0010941~regulation of cell death	156	25.0401	2.71408e-60	XRCC5, HRAS, PTGS2, MMP9, STAT5A, STAT5B, FOXO1, TLR4, FOXO3, TGFB1, BAK1, CDKN2A, CD44, ILK, PIK3CA, DAP, FAS, NQO1, MAP2K6, EGFR, PIK3CG, PRAME, RELA, POLB, BCL2L11, DDIT3, MAPK1, KRT18, JUN, VEGFA, HSPB1, MAPK8, TNFAIP3, EIF2AK3, UBA52, CCL2, MCL1, ERBB3, ERBB2, NFKBIA, CD70, PPT1, BCL2L1, STK17A, CHEK2, HSPA1B, GCLM, SRC, ADA, TUBB, KRAS, INS, MTCH1, RAC1, NPM1, B4GALT1, BMP4, CFLAR, BECN1, P…	587	815	13528	4.41126	1.04492e-56	1.04492e-56	5.0229e-57
GOTERM_BP_FAT	GO:0043067~regulation of programmed cell death	155	24.8796	1.06987e-59	XRCC5, HRAS, PTGS2, MMP9, STAT5A, STAT5B, FOXO1, TLR4, FOXO3, TGFB1, BAK1, CDKN2A, CD44, ILK, PIK3CA, DAP, FAS, NQO1, MAP2K6, EGFR, PIK3CG, PRAME, RELA, POLB, BCL2L11, DDIT3, MAPK1, KRT18, JUN, VEGFA, HSPB1, MAPK8, TNFAIP3, EIF2AK3, UBA52, CCL2, MCL1, ERBB3, ERBB2, NFKBIA, CD70, PPT1, BCL2L1, STK17A, CHEK2, HSPA1B, GCLM, SRC, ADA, TUBB, KRAS, INS, MTCH1, RAC1, NPM1, B4GALT1, CFLAR, BECN1, PHB, LG…	587	812	13528	4.39917	4.119e-56	2.0595e-56	1.97999e-56
GOTERM_BP_FAT	GO:0042981~regulation of apoptosis	153	24.5586	1.16097e-58	XRCC5, HRAS, PTGS2, MMP9, STAT5A, STAT5B, FOXO1, TLR4, FOXO3, TGFB1, BAK1, CDKN2A, CD44, ILK, PIK3CA, DAP, FAS, NQO1, MAP2K6, EGFR, PIK3CG, PRAME, RELA, POLB, BCL2L11, DDIT3, MAPK1, KRT18, JUN, VEGFA, HSPB1, MAPK8, TNFAIP3, EIF2AK3, UBA52, CCL2, MCL1, ERBB3, ERBB2, NFKBIA, CD70, PPT1, BCL2L1, CHEK2, HSPA1B, STK17A, GCLM, SRC, ADA, TUBB, KRAS, INS, MTCH1, RAC1, NPM1, B4GALT1, CFLAR, BECN1, PHB, LG…	587	804	13528	4.38562	4.46972e-55	1.48991e-55	2.14858e-55
GOTERM_BP_FAT	GO:0043069~negative regulation of programmed cell death	89	14.2857	1.54489e-42	XRCC5, HRAS, NUAK2, STAT5A, STAT5B, BNIP3, FOXO1, NFKB1, PAX2, PTEN, AKT1, BAG4, CASP3, HMOX1, ILK, RHOA, PIK3CA, CAT, FAS, NRG1, CASP2, MYC, PIK3CG, EGFR, CDK1, PRAME, RELA, ESR1, TP53, POLB, ESR2, SMO, KRT18, BTG2, CFL1, VEGFA, HSPB1, MAPK8, PRNP, TNFAIP3, UBA52, GSTP1, ACVR1, CSF2, YWHAZ, CCL2, TNF, MCL1, XIAP, ERBB3, ERBB2, NFKBIA, PPT1, BCL2L1, KIT, HSPA1B, GCLM, ADA, MIF, IGF1R, KRAS, INS, …	587	359	13528	5.71335	5.94781e-39	1.48695e-39	2.8591e-39
GOTERM_BP_FAT	GO:0060548~negative regulation of cell death	89	14.2857	1.96738e-42	XRCC5, HRAS, NUAK2, STAT5A, STAT5B, BNIP3, FOXO1, NFKB1, PAX2, PTEN, AKT1, BAG4, CASP3, HMOX1, ILK, RHOA, PIK3CA, CAT, FAS, NRG1, CASP2, MYC, PIK3CG, EGFR, CDK1, PRAME, RELA, ESR1, TP53, POLB, ESR2, SMO, KRT18, BTG2, CFL1, VEGFA, HSPB1, MAPK8, PRNP, TNFAIP3, UBA52, GSTP1, ACVR1, CSF2, YWHAZ, CCL2, TNF, MCL1, XIAP, ERBB3, ERBB2, NFKBIA, PPT1, BCL2L1, KIT, HSPA1B, GCLM, ADA, MIF, IGF1R, KRAS, INS, …	587	360	13528	5.69748	7.57441e-39	1.51488e-39	3.641e-39
GOTERM_BP_FAT	GO:0042127~regulation of cell proliferation	129	20.7063	2.38868e-41	HRAS, CDX2, PTGS2, STAT5A, PTGS1, STAT5B, EDN1, MMP7, FOXO1, ROMO1, PNP, TGFB1, CTNNB1, PGR, CDKN2A, ILK, CCNA2, EGFR, PRAME, RELA, CD40, MAPK1, HIF1A, JUN, VEGFA, PDGFRA, PDGFRB, MST1R, FGFR4, CAV1, CCL2, ERBB3, ERBB2, NFKBIA, CHEK1, BCL2L1, FTH1, ADA, TIMP1, KRAS, INS, NPM1, PEMT, EGF, TCF3, B4GALT1, BMP4, TESC, MLL, BECN1, PHB, SPHK1, CD276, BRCA2, SKI, TPD52L2, GAS1, BRCA1, CDKN1C, CDKN1A, CD…	587	787	13528	3.77755	9.19644e-38	1.53274e-38	4.4207e-38
GOTERM_BP_FAT	GO:0043066~negative regulation of apoptosis	87	13.9647	3.1348e-41	XRCC5, HRAS, NUAK2, STAT5A, STAT5B, BNIP3, FOXO1, NFKB1, PTEN, AKT1, BAG4, CASP3, HMOX1, ILK, RHOA, PIK3CA, CAT, FAS, NRG1, CASP2, MYC, PIK3CG, EGFR, CDK1, PRAME, RELA, ESR1, TP53, POLB, ESR2, SMO, KRT18, BTG2, CFL1, VEGFA, HSPB1, MAPK8, PRNP, TNFAIP3, UBA52, GSTP1, ACVR1, CSF2, YWHAZ, CCL2, TNF, MCL1, XIAP, ERBB3, ERBB2, NFKBIA, PPT1, BCL2L1, HSPA1B, GCLM, ADA, MIF, IGF1R, KRAS, INS, BCL2, NPM1,…	587	354	13528	5.66385	1.2069e-37	1.72414e-38	5.80152e-38
KEGG_PATHWAY	hsa05200:Pathways in cancer	96	15.4093	2.9576e-35	E2F1, E2F3, HRAS, FGF7, PTGS2, STAT5A, MMP9, PPARG, STAT5B, FASLG, FOXO1, MLH1, NFKB1, FGF13, PTEN, TGFB1, CTNNB1, CCNE2, AKT1, FOS, CASP3, CDKN2A, CASP9, SLC2A1, CASP8, RHOA, PIK3CA, TGFA, FAS, MYC, AKT2, PIK3CG, EGFR, RET, AR, HSP90AA1, RALBP1, RELA, TP53, PRKCG, CDK6, RB1, CDK4, RAD51, MAPK1, SMO, CCND1, HIF1A, JUN, VEGFA, PDGFRA, PDGFRB, MDM2, MAPK8, GSTP1, XIAP, ERBB2, NFKBIA, EGLN1, CDH1, B…	375	328	5085	3.96878	4.85046e-33	4.85046e-33	3.58632e-32
GOTERM_BP_FAT	GO:0010033~response to organic substance	110	17.6565	4.93952e-32	PTGS2, STAT5A, PTGS1, STAT5B, FOXO1, AURKA, TLR4, XRCC1, TGFB1, CTNNB1, EIF4EBP1, CD44, FAS, CCNA2, EGFR, BSG, CYP1A1, RELA, DDIT3, MAPK1, KRT19, JUN, PDGFRA, HSPB1, NFE2L2, EIF2AK3, CAV1, CCL2, MCL1, ERBB3, ERBB2, NFKBIA, ABCA2, BCL2L1, HSPA1B, SRF, SRC, KRAS, INS, PEMT, TFF1, SPP1, BMP4, GGH, BRCA2, MALT1, BRCA1, ABCB4, CDKN1A, HDAC2, MTOR, PTPN1, PARP1, HDAC9, SST, ATP7B, HDAC6, BCAR1, PPARG, …	587	721	13528	3.51603	1.90172e-28	2.37714e-29	9.1415e-29
GOTERM_CC_FAT	GO:0005829~cytosol	145	23.2745	2.80515e-30	STAT5B, DTYMK, FOXO1, PTTG1, FOXO3, PNP, CTNNB1, ACTG1, BAK1, EIF4EBP1, PPP1R1B, COL4A3BP, RPLP0, NT5C2, PIK3CA, FAS, FTL, PIK3CG, RELA, BCL2L11, MAPK1, MAD2L1, JUN, RPS13, MAPK8, NFE2L2, UBA52, CAV1, NFKBIA, PPT1, BCL2L1, GCLM, FTH1, SRC, ADA, CDC37, RPS25, PSMB7, PTK2, TPI1, TUBB, RPL6, RAC1, NPM1, EIF3K, CDA, RPL7A, RPL4, SPHK1, GGH, MALT1, RPS6, ATP7A, CDKN1A, CCT5, CDKN1B, EIF4E, HDAC1, RGS3…	517	1330	12782	2.69541	1.28195e-27	1.28195e-27	3.98843e-27
GOTERM_BP_FAT	GO:0009719~response to endogenous stimulus	79	12.6806	5.8728e-30	PTGS2, STAT5A, BCAR1, PTGS1, PPARG, STAT5B, FOXO1, CUZD1, AURKA, PTEN, TGFB1, CTNNB1, AKT1, CASP6, FOS, EIF4EBP1, HMOX1, FAS, CCNA2, AKT2, BSG, AR, RELA, ESR1, CFTR, ESR2, DDIT3, MAPK1, KRT19, CCND1, BTG2, CA9, CCND2, CFL1, MGEA5, PDGFRA, CAV1, CCL2, TNF, ERBB3, ERBB2, PRKDC, ABCA2, BCL2L1, HPRT1, SRF, SRC, UGT1A6, ALDH1A2, IGF1R, KRAS, INS, BCL2, PEMT, TFF1, THBS1, NEFL, SPP1, BMP4, IL6, KAT2B, …	587	405	13528	4.49539	2.26103e-26	2.51225e-27	1.08687e-26
GOTERM_BP_FAT	GO:0033554~cellular response to stress	92	14.7673	1.06941e-28	XRCC5, NUAK2, MLH1, ROMO1, FOXO3, PTTG1, XRCC1, DAXX, PRDX1, GTSE1, FANCM, FOS, CASP3, CASP9, COL4A3BP, HMOX1, PMS2, H2AFX, CAT, FANCG, CCNA2, TOP2A, MAP2K6, CDK1, TP53, POLB, DDIT3, RAD51, RBBP8, MAPK1, SMO, RECQL, XPA, UHRF1, CCND1, G6PD, XPC, HIF1A, BTG2, RFC1, FANCD2, JUN, CTSD, MAPK8, NFE2L2, EIF2AK3, REV3L, MAP3K11, CAV1, TNF, XIAP, UNG, MGMT, PRKDC, CHEK1, SFN, CHEK2, TPM1, TYMS, RPA2, MAP…	587	566	13528	3.74599	4.11721e-25	4.11721e-26	1.97913e-25
GOTERM_BP_FAT	GO:0008284~positive regulation of cell proliferation	77	12.3596	8.87581e-28	HRAS, E2F3, CDX2, NRP1, FGF7, PTGS2, STAT5A, EDN1, STAT5B, ROMO1, PNP, TGFB1, ILK, TGFA, NRG1, MYC, CCNA2, PRL, EGFR, PRAME, RELA, CDK6, CD40, CDK4, MYCN, MAPK1, SMO, CCND1, HIF1A, CD80, CCND2, PROK1, JUN, VEGFA, PDGFRA, PDGFRB, MDM2, MST1R, MDM4, CSF2, FGFR4, CCL2, TNF, TBC1D8, PRTN3, CSF1, ERBB2, BCL2L1, KIT, ADA, TIMP1, ALDH1A2, IGF1R, KRAS, INS, BCL2, NPM1, EGF, TCF3, BMP4, B4GALT1, IL4, IL6,…	587	414	13528	4.28633	3.41719e-24	3.10653e-25	1.64263e-24
GOTERM_BP_FAT	GO:0009725~response to hormone stimulus	72	11.557	2.00327e-27	PTGS2, STAT5A, BCAR1, PPARG, STAT5B, PTGS1, FOXO1, CUZD1, AURKA, PTEN, TGFB1, CTNNB1, AKT1, CASP6, FOS, EIF4EBP1, HMOX1, FAS, CCNA2, AKT2, BSG, AR, RELA, ESR1, CFTR, ESR2, MAPK1, KRT19, CCND1, BTG2, CA9, CCND2, MGEA5, PDGFRA, CAV1, CCL2, TNF, ERBB3, ERBB2, PRKDC, ABCA2, BCL2L1, SRF, SRC, UGT1A6, ALDH1A2, IGF1R, KRAS, INS, BCL2, TFF1, THBS1, NEFL, SPP1, BMP4, IL6, KAT2B, GGH, BRCA2, IGF2, STAT1, S…	587	367	13528	4.52129	7.71259e-24	6.42716e-25	3.70742e-24
GOTERM_BP_FAT	GO:0051726~regulation of cell cycle	68	10.9149	4.15607e-27	E2F1, PTGS2, STAT5A, STAT5B, EDN1, PDCD4, PTEN, TGFB1, GTSE1, AKT1, CCNE2, BAK1, CASP3, CDKN2A, TGFA, H2AFX, CDK10, FANCG, CCNA2, MYC, EGFR, CDK1, CYP1A1, TP53, CDK6, RB1, CDK4, RBBP8, CCND1, XPC, MAD2L1, CCND3, CCND2, JUN, BUB1B, MDM2, SMARCA4, TNF, CHEK1, SFN, CHEK2, CCNG2, CDC37, INS, BCL2, NPM1, EGF, TCF3, HSPA8, BMP4, MSH2, SPHK1, BRIP1, IGF1, BRCA2, BIRC5, IGF2, GAS1, BRCA1, CCNB1, CDKN1C, …	587	331	13528	4.73452	1.60009e-23	1.23084e-24	7.69158e-24
GOTERM_BP_FAT	GO:0006916~anti-apoptosis	54	8.66774	7.11047e-27	STAT5A, STAT5B, FOXO1, BNIP3, NFKB1, AKT1, BAG4, HMOX1, PIK3CA, FAS, NRG1, MYC, CASP2, CDK1, RELA, ESR1, POLB, ESR2, CFL1, VEGFA, HSPB1, PRNP, TNFAIP3, GSTP1, UBA52, CSF2, YWHAZ, TNF, CCL2, XIAP, MCL1, NFKBIA, BCL2L1, HSPA1B, IGF1R, BCL2, NPM1, HSPA5, THBS1, CFLAR, BECN1, SPHK1, BIRC7, IGF1, BIRC5, MALT1, HGF, SOD1, BIRC3, ANXA4, HDAC1, BAX, MPO, IL2	587	206	13528	6.04118	2.73753e-23	1.95538e-24	1.31592e-23
GOTERM_BP_FAT	GO:0008219~cell death	101	16.2119	2.21065e-26	HRAS, FOXO3, TGFB1, CTNNB1, TOP1, BAK1, CDKN2A, DAP, FAS, TWIST1, KIF5A, POLB, IL24, BCL2L12, BCL2L11, TNS4, KRT18, JUN, HSPB1, MAPK8, TNFAIP3, EIF2AK3, UBA52, MCL1, ERBB3, NFKBIA, PPT1, BCL2L1, STK17A, KRAS, INS, RAC1, MTCH1, PPP2R2B, CFLAR, MLL, LGALS1, GAS1, BRCA1, SFRP5, CDKN1B, MUC5AC, E2F1, NUAK2, BNIP3, FASLG, NFKB1, PDCD4, DAXX, PTEN, AKT1, BAG4, CASP6, CASP3, CASP4, CASP9, GSN, HMOX1, CA…	587	719	13528	3.23734	8.51101e-23	5.67401e-24	4.09122e-23
GOTERM_BP_FAT	GO:0016265~death	101	16.2119	3.83927e-26	HRAS, FOXO3, TGFB1, CTNNB1, TOP1, BAK1, CDKN2A, DAP, FAS, TWIST1, KIF5A, POLB, IL24, BCL2L12, BCL2L11, TNS4, KRT18, JUN, HSPB1, MAPK8, TNFAIP3, EIF2AK3, UBA52, MCL1, ERBB3, NFKBIA, PPT1, BCL2L1, STK17A, KRAS, INS, RAC1, MTCH1, PPP2R2B, CFLAR, MLL, LGALS1, GAS1, BRCA1, SFRP5, CDKN1B, MUC5AC, E2F1, NUAK2, BNIP3, FASLG, NFKB1, PDCD4, DAXX, PTEN, AKT1, BAG4, CASP6, CASP3, CASP4, CASP9, GSN, HMOX1, CA…	587	724	13528	3.21498	1.47812e-22	9.23825e-24	7.10528e-23
GOTERM_BP_FAT	GO:0010942~positive regulation of cell death	75	12.0385	6.41731e-25	PDIA3, PTGS2, MMP9, BNIP3, FASLG, MLH1, TLR4, FOXO3, DAXX, PRDX1, PTEN, TGFB1, AKT1, BAK1, CASP6, CASP3, CASP4, CDKN2A, CASP9, CD44, HMOX1, CASP8, DAP, FAS, NQO1, CASP2, MYC, TOP2A, MAP2K6, TP53, BCL2L11, DDIT3, MAPK1, XPA, JUN, SCIN, MAPK8, UBA52, MAP3K11, TNF, PRKDC, CD70, BCL2L1, STK17A, SFN, CHEK2, SRC, TUBB, SOS1, BCL2, MAP3K1, MTCH1, RAC1, BMP4, B4GALT1, MSH6, CFLAR, NACC1, BRCA2, STAT1, SO…	587	435	13528	3.97345	2.47066e-21	1.45333e-22	1.18764e-21
GOTERM_BP_FAT	GO:0043065~positive regulation of apoptosis	74	11.878	1.56068e-24	PTGS2, PDIA3, MMP9, BNIP3, FASLG, MLH1, TLR4, FOXO3, DAXX, PTEN, PRDX1, TGFB1, AKT1, BAK1, CASP6, CASP3, CASP4, CDKN2A, CASP9, CD44, HMOX1, CASP8, DAP, FAS, NQO1, CASP2, MYC, TOP2A, MAP2K6, TP53, BCL2L11, DDIT3, MAPK1, XPA, JUN, SCIN, MAPK8, UBA52, MAP3K11, TNF, PRKDC, CD70, BCL2L1, STK17A, SFN, CHEK2, SRC, TUBB, SOS1, BCL2, MAP3K1, MTCH1, RAC1, B4GALT1, MSH6, CFLAR, NACC1, BRCA2, STAT1, SOD1, RP…	587	430	13528	3.96606	6.00862e-21	3.33812e-22	2.88833e-21
GOTERM_BP_FAT	GO:0043068~positive regulation of programmed cell death	74	11.878	2.41226e-24	PTGS2, PDIA3, MMP9, BNIP3, FASLG, MLH1, TLR4, FOXO3, DAXX, PTEN, PRDX1, TGFB1, AKT1, BAK1, CASP6, CASP3, CASP4, CDKN2A, CASP9, CD44, HMOX1, CASP8, DAP, FAS, NQO1, CASP2, MYC, TOP2A, MAP2K6, TP53, BCL2L11, DDIT3, MAPK1, XPA, JUN, SCIN, MAPK8, UBA52, MAP3K11, TNF, PRKDC, CD70, BCL2L1, STK17A, SFN, CHEK2, SRC, TUBB, SOS1, BCL2, MAP3K1, MTCH1, RAC1, B4GALT1, MSH6, CFLAR, NACC1, BRCA2, STAT1, SOD1, RP…	587	433	13528	3.93858	9.28719e-21	4.88799e-22	4.46433e-21
GOTERM_BP_FAT	GO:0012501~programmed cell death	88	14.1252	1.1826e-23	E2F1, HRAS, NUAK2, BNIP3, FASLG, NFKB1, FOXO3, DAXX, PDCD4, PTEN, CTNNB1, AKT1, BAK1, BAG4, TOP1, CASP6, CASP3, CASP4, CDKN2A, CASP9, GSN, CASP7, CASP8, POU4F3, PAK1, DAP, FAS, CASP2, MYC, TOP2A, TWIST1, TP53, IL24, BCL2L12, BCL2L11, TNS4, KRT18, JUN, BUB1B, MAPK8, SIAH2, MDM4, TNFAIP3, EIF2AK3, UBA52, PHLPP1, TNF, MCL1, XIAP, GULP1, ERBB3, PRKDC, NFKBIA, PPT1, BCL2L1, KIT, SFN, STK17A, TSC22D3, …	587	611	13528	3.31923	4.55302e-20	2.27651e-21	2.18862e-20
GOTERM_BP_FAT	GO:0010647~positive regulation of cell communication	63	10.1124	2.14541e-23	HRAS, PTGS2, FASLG, TLR4, TGFB1, CTNNB1, GPC3, HMOX1, ILK, CASP8, RHOA, TGFA, CAT, PRL, EGFR, RELA, ESR1, CD40, GRM4, HIF1A, CD80, NCOA3, ATP2C1, VEGFA, UBA52, CSF2, HCRT, CAV1, CCL2, TNF, ERBB3, CSF1, ERBB2, FKBP1A, KIT, ADA, SRC, KRAS, REL, INS, LANCL2, SOS1, RAC1, EGF, THBS1, BMP4, IL4, CFLAR, IL6, IL5, BECN1, LGALS1, IGF1, IGF2, MALT1, GAS1, BIRC2, LEP, CDKN1C, PLK2, JAK2, MTOR, IL2, HDAC6	587	329	13528	4.41306	8.25981e-20	3.93324e-21	3.97047e-20
KEGG_PATHWAY	hsa05215:Prostate cancer	41	6.58106	7.04119e-23	E2F1, E2F3, HRAS, ERBB2, NFKBIA, FOXO1, NFKB1, PTEN, TCF7L1, CTNNB1, CCNE2, AKT1, IGF1R, KRAS, CASP9, INS, BCL2, SOS1, PIK3CA, TGFA, EGF, AKT2, PIK3CG, EGFR, AR, HSP90AA1, RELA, TP53, RAF1, IGF1, IGF2, RB1, MAPK1, ATF4, CDKN1A, CCND1, CDKN1B, PDGFRA, MDM2, PDGFRB, MTOR, GSTP1	375	89	5085	6.24674	1.15476e-20	5.77378e-21	8.538e-20
GOTERM_BP_FAT	GO:0010604~positive regulation of macromolecule metabolic process	104	16.6934	3.75616e-22	HRAS, CDX2, STAT5A, STAT5B, FOXO1, TLR4, FOXO3, TGFB1, CTNNB1, H2AFX, CCNA2, RELA, CD40, DDIT3, MAPK1, HIF1A, JUN, VEGFA, PDGFRA, NFE2L2, UBA52, SMARCA4, CAV1, NFKBIA, SRF, WT1, PSMB7, INS, KLKB1, IL17F, PEMT, TCF3, BMP4, TESC, MLL, FOXA1, CD276, BRCA1, ATF4, HDAC2, HDAC1, ETS1, PLK1, DNMT1, AREG, MTOR, HDAC6, E2F1, E2F3, TBX21, PPARG, NFKB1, ZEB1, PAX2, AKT1, FOS, BARX2, HMOX1, MYC, AKT2, EGR1, …	587	857	13528	2.79671	1.44612e-18	6.57328e-20	6.95146e-19
GOTERM_BP_FAT	GO:0009967~positive regulation of signal transduction	57	9.14928	2.25587e-21	HRAS, FASLG, TLR4, TGFB1, CTNNB1, GPC3, HMOX1, ILK, CASP8, RHOA, TGFA, CAT, PRL, RELA, ESR1, CD40, GRM4, HIF1A, CD80, NCOA3, ATP2C1, VEGFA, CSF2, CAV1, TNF, ERBB3, ERBB2, CSF1, FKBP1A, KIT, ADA, SRC, KRAS, REL, INS, LANCL2, SOS1, RAC1, EGF, THBS1, BMP4, IL4, CFLAR, IL6, IL5, LGALS1, IGF1, IGF2, MALT1, GAS1, BIRC2, LEP, CDKN1C, PLK2, JAK2, MTOR, HDAC6, IL2	587	295	13528	4.45296	8.68509e-18	3.77613e-19	4.1749e-18
GOTERM_BP_FAT	GO:0048545~response to steroid hormone stimulus	46	7.38363	3.42585e-21	CAV1, CCL2, TNF, PTGS2, ERBB2, STAT5B, PTGS1, PPARG, ABCA2, AURKA, PTEN, SRC, TGFB1, CTNNB1, UGT1A6, ALDH1A2, FOS, CASP6, KRAS, HMOX1, BCL2, TFF1, FAS, THBS1, NEFL, CCNA2, SPP1, BMP4, IL6, RELA, ESR1, BRCA2, CFTR, ESR2, BRCA1, STAT3, ABCB4, MAPK1, KRT19, CCND1, CDKN1A, CA9, CCND2, PDGFRA, MGEA5, SST	587	192	13528	5.52144	1.31895e-17	5.49563e-19	6.34016e-18
GOTERM_BP_FAT	GO:0007242~intracellular signaling cascade	129	20.7063	4.00798e-21	CASR, HRAS, STAT5A, STAT5B, EDN1, AURKA, FGF13, TLR4, TLR5, CTNNB1, PGR, CTGF, WNK4, PIK3CA, H2AFX, CCNA2, MAP2K6, PIK3CG, EGFR, RET, MAPK1, RND3, SPAG5, MAPK8, STMN1, EIF2AK3, CAV1, CCL2, ERBB3, ERBB2, NFKBIA, CHEK1, CHEK2, STK17A, ABCA1, SRC, KRAS, HIST1H4A, INS, RAC1, EGF, RAB6C, SPHK1, BRCA2, BRIP1, MALT1, HGF, RPS6, BRCA1, RGS3, NTRK1, PCNA, MTOR, ABL1, MLH1, CUZD1, DAXX, GTSE1, AKT1, GSN, H…	587	1256	13528	2.36699	1.54307e-17	6.17229e-19	7.41751e-18
GOTERM_BP_FAT	GO:0042325~regulation of phosphorylation	72	11.557	4.46739e-21	EDN1, TLR4, DAXX, PDCD4, PTEN, TGFB1, CCNE2, AKT1, BAK1, CASP3, CDKN2A, ILK, TGFA, PAK1, NRG1, MAP2K6, EGFR, RB1, GRM4, CCND1, CD80, CCND3, CCND2, PROK1, JUN, PDGFRB, MAP3K11, CSF2, HCRT, CAV1, TNF, CSF1, ERBB2, FPR1, FKBP1A, CHEK1, KIT, SFN, CDC37, CALCA, KRAS, INS, BCL2, MAP3K1, NPM1, RAC1, EGF, THBS1, BMP4, IL4, IL6, IL5, SPHK1, STRADA, BIRC7, IGF1, IGF2, MALT1, HGF, SOD1, TP73, CDKN1C, ATP7A,…	587	466	13528	3.56075	1.71995e-17	6.61518e-19	8.26774e-18
GOTERM_BP_FAT	GO:0006915~apoptosis	83	13.3226	4.62607e-21	E2F1, HRAS, NUAK2, BNIP3, FASLG, NFKB1, FOXO3, DAXX, PDCD4, PTEN, CTNNB1, AKT1, BAK1, BAG4, CASP6, CASP3, CASP4, CDKN2A, CASP9, GSN, CASP7, CASP8, POU4F3, PAK1, DAP, FAS, CASP2, MYC, TOP2A, TWIST1, TP53, IL24, BCL2L12, BCL2L11, TNS4, KRT18, JUN, BUB1B, MAPK8, MDM4, SIAH2, TNFAIP3, EIF2AK3, UBA52, PHLPP1, TNF, MCL1, XIAP, GULP1, ERBB3, NFKBIA, PPT1, BCL2L1, STK17A, SFN, TSC22D3, KRAS, SOS1, BCL2, …	587	602	13528	3.17744	1.78104e-17	6.59643e-19	8.5614e-18
GOTERM_BP_FAT	GO:0042493~response to drug	48	7.70465	1.19841e-20	CAV1, YWHAZ, CCL2, PTGS2, ERBB3, ERBB2, PPARG, CDH1, ABCA2, COMT, XRCC1, ABCA3, PNP, PTEN, GCLM, TGFB1, UGT1A6, FOS, TOP1, BCL2, PEMT, RAB6C, MAP2K6, CYP1A1, MSH2, RELA, TP53, GGH, ABCB1, CFTR, STAT1, SOD1, STAT3, DDIT3, ABCB4, ABCG2, CCND1, CDKN1A, HDAC2, CA9, JUN, CSAG2, ABCC1, FPGS, SST, MVP, BCAR3, ABCC6	587	216	13528	5.12133	4.61389e-17	1.64782e-18	2.21789e-17
GOTERM_BP_FAT	GO:0008283~cell proliferation	68	10.9149	3.91381e-20	XRCC5, E2F1, ELF5, BCAR1, DTYMK, CUZD1, ZEB1, PTEN, PRDX1, TGFB1, CTNNB1, BAK1, KIF2C, HMOX1, COL4A3BP, ILK, TGFBI, TGFA, NRG1, PRL, MYC, IMPDH2, EGFR, AR, CYP1A1, TP53, CD40, UHRF1, CCND3, TXN, VEGFA, BUB1B, TXNRD1, MDM4, EMP1, MAP3K11, CSF1, ERBB2, FKBP1A, CD70, KIT, SFN, HPRT1, EPHB4, FTH1, SRC, MIF, CALCA, ACE, SLC29A2, BCL2, RAC1, PEMT, ERCC1, CSF1R, BMP4, CD276, RAF1, IGF1, BRCA2, MALT1, HG…	587	436	13528	3.59433	1.50682e-16	5.19593e-18	7.24324e-17
GOTERM_BP_FAT	GO:0019220~regulation of phosphate metabolic process	72	11.557	4.47703e-20	EDN1, TLR4, DAXX, PDCD4, PTEN, TGFB1, CCNE2, AKT1, BAK1, CASP3, CDKN2A, ILK, TGFA, PAK1, NRG1, MAP2K6, EGFR, RB1, GRM4, CCND1, CD80, CCND3, CCND2, PROK1, JUN, PDGFRB, MAP3K11, CSF2, HCRT, CAV1, TNF, CSF1, ERBB2, FPR1, FKBP1A, CHEK1, KIT, SFN, CDC37, CALCA, KRAS, INS, BCL2, MAP3K1, NPM1, RAC1, EGF, THBS1, BMP4, IL4, IL6, IL5, SPHK1, STRADA, BIRC7, IGF1, IGF2, MALT1, HGF, SOD1, TP73, CDKN1C, ATP7A,…	587	485	13528	3.42126	1.72366e-16	5.74552e-18	8.28557e-17
GOTERM_BP_FAT	GO:0051174~regulation of phosphorus metabolic process	72	11.557	4.47703e-20	EDN1, TLR4, DAXX, PDCD4, PTEN, TGFB1, CCNE2, AKT1, BAK1, CASP3, CDKN2A, ILK, TGFA, PAK1, NRG1, MAP2K6, EGFR, RB1, GRM4, CCND1, CD80, CCND3, CCND2, PROK1, JUN, PDGFRB, MAP3K11, CSF2, HCRT, CAV1, TNF, CSF1, ERBB2, FPR1, FKBP1A, CHEK1, KIT, SFN, CDC37, CALCA, KRAS, INS, BCL2, MAP3K1, NPM1, RAC1, EGF, THBS1, BMP4, IL4, IL6, IL5, SPHK1, STRADA, BIRC7, IGF1, IGF2, MALT1, HGF, SOD1, TP73, CDKN1C, ATP7A,…	587	485	13528	3.42126	1.72366e-16	5.74552e-18	8.28557e-17
GOTERM_BP_FAT	GO:0051173~positive regulation of nitrogen compound metabolic process	84	13.4831	8.95444e-20	E2F1, E2F3, HRAS, CDX2, STAT5A, TBX21, PPARG, EDN1, STAT5B, FOXO1, NFKB1, ZEB1, FOXO3, PAX2, TGFB1, CTNNB1, AKT1, FOS, BARX2, H2AFX, MYC, CCNA2, EGR1, EGFR, AR, HSP90AA1, RELA, TP53, PRKCG, RB1, ESR2, CD40, DDIT3, NRIP1, RAD51, MAPK1, HIF1A, NCOA3, CD80, JUN, VEGFA, PDGFRA, MGEA5, NFE2L2, UBA52, ACVR1, SMARCA4, CSF2, TNF, NFKBIA, PRKDC, COMT, ABCA1, HPRT1, SRF, TCF7L1, WT1, IGF1R, REL, INS, MAP3K…	587	644	13528	3.006	3.44746e-16	1.11208e-17	1.65718e-16
GOTERM_BP_FAT	GO:0051094~positive regulation of developmental process	52	8.34671	6.92683e-19	XRCC5, CDX2, STAT5A, STAT5B, PPARG, NFKB1, FOXO3, PNP, TGFB1, CTNNB1, AKT1, CASP6, MAPT, ILK, RHOA, NRG1, RELA, RB1, SMO, HIF1A, CD80, JUN, SCIN, ACVR1, CSF2, TNF, CSF1, KIT, SRF, ADA, EPHB2, CALCA, INS, BCL2, THBS1, NEFL, BMP4, B4GALT1, TESC, IL6, IL5, FOXA1, SPHK1, CD276, IGF2, LEP, ETS1, MAPK14, BAX, JAK2, HDAC9, IGFBP3, IL2	587	278	13528	4.31076	2.66683e-15	8.33385e-17	1.28194e-15
GOTERM_BP_FAT	GO:0044093~positive regulation of molecular function	78	12.5201	7.05408e-19	CASR, EDN1, TLR4, DAXX, TGFB1, AKT1, BAK1, CDKN2A, CASP9, ILK, TGFA, CAT, PAK1, NRG1, MYC, MAP2K6, EGFR, CDK1, RALBP1, RELA, TP53, GRM4, CCND1, HIF1A, CCND3, NCOA3, CCND2, PROK1, EIF2AK3, UBA52, SMARCA4, MAP3K11, HCRT, CAV1, MTDH, TNF, CSF1, ERBB2, FPR1, FKBP1A, KIT, TPM1, GCLM, CALCA, PSMB7, KRAS, INS, BCL2, MAP3K1, NPM1, MTCH1, RAC1, THBS1, EGF, IL4, MSH6, IL6, IL5, MSH3, MSH2, SPHK1, STRADA, B…	587	586	13528	3.06756	2.71582e-15	8.22976e-17	1.30549e-15
GOTERM_BP_FAT	GO:0032268~regulation of cellular protein metabolic process	69	11.0754	8.82418e-19	EDN1, NFKB1, TLR4, DAXX, PDCD4, TGFB1, AKT1, BAK1, EIF4EBP1, CDKN2A, PAK1, EGFR, CDK1, PRKCG, CDK4, MAPK1, CCND1, G6PD, MAD2L1, CD80, CCND3, CCND2, JUN, MGEA5, BUB1B, PDGFRB, HSPB1, MDM2, EIF2AK3, UBA52, MAP3K11, CSF2, CAV1, TNF, CSF1, NFKBIA, FKBP1A, TIMP1, PSMB7, INS, BCL2, MAP3K1, KLKB1, PEMT, EIF3K, THBS1, EGF, BMP4, IL4, IL6, IL5, MLL, BIRC7, IGF1, IGF2, TP73, BRCA1, CCNB1, PPP1R9B, PSMD14, …	587	474	13528	3.3548	3.39731e-15	9.99208e-17	1.63308e-15
GOTERM_BP_FAT	GO:0010627~regulation of protein kinase cascade	49	7.86517	9.36845e-19	EDN1, FASLG, TLR4, PTEN, PRDX1, PDCD4, DAXX, TGFB1, CTNNB1, AKT1, HMOX1, ILK, CASP8, RHOA, PAK1, CAT, PRL, AKT2, RELA, CD40, GRM4, ATP2C1, TNFAIP3, MAP3K11, CSF2, CAV1, TNF, ERBB3, ERBB2, FKBP1A, REL, INS, MAP3K1, IL4, CFLAR, IL6, IL5, LGALS1, BIRC7, IGF1, IGF2, MALT1, BIRC2, TP73, LEP, PLK2, JAK2, MTOR, NCOR1, IL2	587	249	13528	4.53516	3.60685e-15	1.03053e-16	1.73381e-15
GOTERM_BP_FAT	GO:0008285~negative regulation of cell proliferation	59	9.4703	1.77869e-18	PTGS2, TSG101, PPARG, BAP1, ZEB1, PTEN, TGFB1, CASP3, CDKN2A, GPC3, HSF1, HMOX1, ILK, CDK10, TP53, CDK6, RB1, ESR2, BTG2, JUN, SCIN, MDM4, CAV1, TNF, ERBB2, CHEK1, COMT, SFN, FTH1, ALDH1A2, CD9, BCL2, NPM1, PEMT, THBS1, BMP4, B4GALT1, TESC, IL6, KAT2B, MLL, BECN1, PHB, CTLA4, CD276, BRCA2, SKI, GAS1, CDKN1C, CDKN1A, CDKN1B, NUPR1, ETS1, BAX, JAK2, MUC5AC, IGFBP3, SST, IL2	587	361	13528	3.76652	6.84794e-15	1.90221e-16	3.29179e-15
GOTERM_BP_FAT	GO:0006974~response to DNA damage stimulus	60	9.63082	1.90867e-18	XRCC5, MLH1, PTTG1, FOXO3, XRCC1, GTSE1, FANCM, CASP3, CASP9, HMOX1, PMS2, H2AFX, FANCG, TOP2A, CCNA2, MAP2K6, CDK1, TP53, POLB, DDIT3, RBBP8, RAD51, MAPK1, XPA, RECQL, CCND1, UHRF1, XPC, BTG2, RFC1, FANCD2, REV3L, XIAP, UNG, MGMT, PRKDC, CHEK1, CHEK2, SFN, RPA2, TYMS, ERCC1, FEN1, MSH6, MSH3, MSH2, BRIP1, BRCA2, SOD1, SIRT1, TP73, BRCA1, CDKN1A, NUPR1, MAPK14, SFPQ, BAX, PCNA, ABL1, PARP1	587	373	13528	3.70713	7.34839e-15	1.98605e-16	3.53235e-15
GOTERM_BP_FAT	GO:0010035~response to inorganic substance	44	7.0626	2.36336e-18	SYT1, CAV1, CASR, PTGS2, ROMO1, BCL2L1, TPM1, PTEN, PRDX1, ADA, CTNNB1, ACTG1, FOS, CASP6, GSN, HMOX1, BCL2, CAT, TFF1, THBS1, MT1H, ACTB, EGFR, BSG, CYP1A1, RELA, GGH, STAT1, SOD1, DDIT3, MT1X, ATP7A, CDKN1A, CCND1, UCP2, JUN, PDGFRA, MPO, MAPK8, ASNA1, PRNP, ATP7B, CALM1, HDAC6	587	205	13528	4.94646	9.09894e-15	2.39446e-16	4.37383e-15
GOTERM_BP_FAT	GO:0009891~positive regulation of biosynthetic process	85	13.6437	2.96604e-18	E2F1, E2F3, HRAS, CDX2, STAT5A, EDN1, PPARG, STAT5B, FOXO1, NFKB1, TLR4, ZEB1, FOXO3, PAX2, TGFB1, CTNNB1, AKT1, FOS, BARX2, HMOX1, MYC, CCNA2, AKT2, EGR1, EGFR, AR, HSP90AA1, RELA, TP53, RB1, ESR2, CDK4, DDIT3, NRIP1, MAPK1, HIF1A, NCOA3, CD80, JUN, VEGFA, PDGFRA, NFE2L2, UBA52, SMARCA4, ACVR1, CSF2, TNF, NFKBIA, PRKDC, ABCA1, SRF, WT1, TCF7L1, IGF1R, REL, INS, MAP3K1, NPM1, IL17F, THBS1, TCF3, …	587	695	13528	2.81858	1.14192e-14	2.92801e-16	5.4892e-15
GOTERM_BP_FAT	GO:0031328~positive regulation of cellular biosynthetic process	84	13.4831	4.13547e-18	E2F1, E2F3, HRAS, CDX2, STAT5A, EDN1, PPARG, STAT5B, FOXO1, NFKB1, TLR4, ZEB1, FOXO3, PAX2, TGFB1, CTNNB1, AKT1, FOS, BARX2, HMOX1, MYC, CCNA2, AKT2, EGR1, EGFR, AR, HSP90AA1, RELA, TP53, RB1, ESR2, CDK4, DDIT3, NRIP1, MAPK1, HIF1A, CD80, NCOA3, JUN, VEGFA, PDGFRA, NFE2L2, UBA52, SMARCA4, ACVR1, CSF2, TNF, NFKBIA, PRKDC, ABCA1, SRF, WT1, TCF7L1, IGF1R, REL, INS, MAP3K1, NPM1, IL17F, THBS1, TCF3, …	587	685	13528	2.82608	1.59216e-14	3.98039e-16	7.65346e-15
GOTERM_BP_FAT	GO:0007169~transmembrane receptor protein tyrosine kinase signaling pathway	45	7.22311	1.30571e-17	FGFR4, FGF7, CCL2, NRP1, ERBB3, STAT5A, ERBB2, BCAR1, STAT5B, TIPARP, FOXO1, KIT, EPHB4, PTEN, SRC, TGFB1, EPHB2, AKT1, IGF1R, EIF4EBP1, PTK2, CTGF, INS, SOS1, NRG1, EGF, AKT2, CSF1R, EGFR, RET, AXL, RAF1, IGF2, HGF, ALK, STAT3, RPS6KA5, NTRK1, VEGFA, PDGFRA, PDGFRB, JAK2, MST1R, AREG, PTPN1, EIF2AK3	587	224	13528	4.62978	5.02698e-14	1.22609e-15	2.41645e-14
GOTERM_BP_FAT	GO:0007167~enzyme linked receptor protein signaling pathway	56	8.98876	1.36134e-17	NRP1, FGF7, STAT5A, BCAR1, STAT5B, FOXO1, PTEN, TGFB1, AKT1, FOS, EIF4EBP1, CTGF, NRG1, AKT2, EGFR, RET, ALK, CHRDL1, JUN, VEGFA, PDGFRA, PDGFRB, TGFBRAP1, MST1R, EIF2AK3, ACVR1, FGFR4, CCL2, ERBB3, ERBB2, TIPARP, FKBP1A, KIT, EPHB4, SRC, EPHB2, IGF1R, PTK2, INS, SOS1, MAP3K1, EGF, CSF1R, BMP4, AXL, RAF1, IGF2, SKI, HGF, STAT3, RPS6KA5, NTRK1, JAK2, PTPN1, JAK3, AREG, GDF15	587	342	13528	3.77361	5.24115e-14	1.24789e-15	2.51941e-14
GOTERM_MF_FAT	GO:0001882~nucleoside binding	141	22.6324	1.53163e-17	XRCC5, KIFC1, DTYMK, AURKA, PNP, KIFC3, ACTG1, TOP1, WNK4, AAK1, ILK, ABCB10, PMS2, PIK3CA, MAP2K6, EGFR, PIK3CG, RET, KIF5B, KIF5A, ABCC10, MAPK1, DDX39, RFC1, ATP2C1, DLD, CLPP, PDGFRA, PDGFRB, MAPK8, MST1R, EIF2AK3, SMARCA4, ABCA7, FGFR4, ASS1, ERBB3, ERBB2, ABCA2, CTPS2, CHEK1, ABCA1, STK17A, CHEK2, HSPA1B, ATP12A, EPHB4, ABCA3, ADA, SRC, EPHB2, PTK2, KRAS, CDA, CSF1R, ABCB8, SPHK1, BRIP1, AB…	556	1612	12983	2.04246	1.4091e-14	1.4091e-14	2.39421e-14
KEGG_PATHWAY	hsa05212:Pancreatic cancer	32	5.13644	2.75106e-17	E2F1, E2F3, ERBB2, NFKB1, BCL2L1, TGFB1, AKT1, KRAS, CDKN2A, CASP9, RAC1, PIK3CA, TGFA, EGF, AKT2, PIK3CG, EGFR, RALBP1, RELA, TP53, BRCA2, RAF1, CDK6, RB1, CDK4, STAT1, STAT3, RAD51, MAPK1, CCND1, VEGFA, MAPK8	375	72	5085	6.02667	4.51174e-15	1.50391e-15	3.33588e-14
GOTERM_BP_FAT	GO:0045597~positive regulation of cell differentiation	45	7.22311	3.11467e-17	XRCC5, CSF2, CDX2, STAT5A, CSF1, STAT5B, PPARG, NFKB1, FOXO3, KIT, SRF, PNP, TGFB1, ADA, EPHB2, CTNNB1, CALCA, AKT1, INS, MAPT, BCL2, ILK, RHOA, NRG1, NEFL, BMP4, IL6, TESC, IL5, RELA, FOXA1, CD276, IGF2, RB1, LEP, SMO, HIF1A, CD80, ETS1, MAPK14, JUN, SCIN, JAK2, IGFBP3, ACVR1, IL2	587	229	13528	4.52869	1.19915e-13	2.78871e-15	5.76426e-14
GOTERM_BP_FAT	GO:0006468~protein amino acid phosphorylation	81	13.0016	3.22737e-17	NUAK2, STAT5A, AURKA, DAXX, TGFB1, AKT1, HSF1, COL4A3BP, WNK4, AAK1, ILK, CDK12, PIK3CA, TGFA, CDK10, PAK1, MAP2K6, AKT2, PIK3CG, EGFR, CDK1, RET, PRKCG, CDK6, ALK, CDK4, SRPK1, MAPK1, GRM4, CCND1, PROK1, CFL1, PDGFRA, PDGFRB, MAPK8, MST1R, EIF2AK3, MAP3K11, ACVR1, FGFR4, CCL2, TNF, ERBB3, ERBB2, FPR1, PRKDC, CHEK1, KIT, STK17A, CHEK2, EPHB4, SRC, EPHB2, IGF1R, PTK2, MAP3K1, BCL2, PRKAA2, THBS1, …	587	667	13528	2.79869	1.24254e-13	2.82395e-15	5.97285e-14
KEGG_PATHWAY	hsa05214:Glioma	30	4.81541	3.2739e-17	E2F1, HRAS, E2F3, PTEN, AKT1, IGF1R, CDKN2A, KRAS, SOS1, TGFA, PIK3CA, EGF, AKT2, EGFR, PIK3CG, TP53, IGF1, RAF1, CDK6, PRKCG, RB1, CDK4, MAPK1, CDKN1A, CCND1, PDGFRA, PDGFRB, MDM2, MTOR, CALM1	375	63	5085	6.45714	5.3692e-15	1.3423e-15	3.96987e-14
GOTERM_MF_FAT	GO:0005524~ATP binding	132	21.1878	4.21079e-17	XRCC5, KIFC1, DTYMK, AURKA, KIFC3, ACTG1, TOP1, WNK4, AAK1, ILK, ABCB10, PMS2, PIK3CA, MAP2K6, PIK3CG, EGFR, RET, KIF5B, KIF5A, ABCC10, MAPK1, DDX39, RFC1, ATP2C1, CLPP, PDGFRA, PDGFRB, MAPK8, MST1R, EIF2AK3, SMARCA4, ABCA7, FGFR4, ASS1, ERBB3, ERBB2, ABCA2, CTPS2, CHEK1, CHEK2, HSPA1B, STK17A, ABCA1, ATP12A, EPHB4, ABCA3, SRC, EPHB2, PTK2, CSF1R, ABCB8, SPHK1, BRIP1, ABCB1, ABCB6, ABCB5, ABCB4, …	556	1477	12983	2.08686	3.87393e-14	1.93696e-14	6.58221e-14
GOTERM_BP_FAT	GO:0031399~regulation of protein modification process	51	8.1862	4.72099e-17	EDN1, TLR4, PDCD4, DAXX, TGFB1, BAK1, CDKN2A, PAK1, EGFR, CDK1, PRKCG, CCND1, MAD2L1, G6PD, CCND3, CD80, CCND2, JUN, MGEA5, BUB1B, PDGFRB, UBA52, MAP3K11, CSF2, CAV1, TNF, FKBP1A, PSMB7, INS, BCL2, MAP3K1, EGF, BMP4, IL4, IL6, IL5, MLL, BIRC7, IGF1, IGF2, TP73, BRCA1, CCNB1, PPP1R9B, PSMD14, PLK1, BAX, DNMT1, JAK2, MTOR, IGFBP3, IL2	587	295	13528	3.98422	1.81758e-13	4.03907e-15	8.73707e-14
GOTERM_BP_FAT	GO:0002520~immune system development	49	7.86517	7.10782e-17	XRCC5, CSF2, TNF, STAT5A, CSF1, UNG, MMP9, TIPARP, PPARG, STAT5B, MLH1, PRKDC, KIT, ADA, TGFB1, TIMP1, CTNNB1, BAK1, ACE, BCL2, CASP8, PMS2, FAS, TCF3, ERCC1, EGR1, IL4, BMP4, MSH6, MLL, MSH3, MSH2, TP53, BRCA2, CDK6, MALT1, RB1, SOD1, BCL2L11, ATP7A, G6PD, HOXB7, BAX, NTRK1, VEGFA, IRF1, JAK2, HDAC9, IL2	587	276	13528	4.0915	4.27436e-13	9.32587e-15	2.10942e-13
GOTERM_BP_FAT	GO:0010605~negative regulation of macromolecule metabolic process	85	13.6437	8.17851e-17	E2F1, CDX2, TSG101, EDN1, PPARG, BNIP3, MLH1, NFKB1, ZEB1, PAX2, DAXX, PDCD4, TGFB1, CTNNB1, BAK1, EIF4EBP1, CDKN2A, BARX2, NRG1, MYC, TWIST1, EGR1, SATB1, RELA, GABPA, TP53, PRKCG, RB1, NRIP1, G6PD, MAD2L1, JUN, MGEA5, BUB1B, RPS13, MDM2, MDM4, EIF2AK3, UBA52, SMARCA4, HCRT, CAV1, MTDH, TNF, FKBP1A, BCL2L1, WT1, TCF7L1, TIMP1, CALCA, PSMB7, INS, LANCL2, NPM1, THBS1, ERCC1, BMP4, MSH6, IL6, NACC1…	587	734	13528	2.66881	4.27436e-13	9.10383e-15	2.10942e-13
GOTERM_BP_FAT	GO:0045935~positive regulation of nucleobase, nucleoside, nucleotide and nucleic acid metabolic process	77	12.3596	9.20802e-17	E2F1, E2F3, HRAS, CDX2, STAT5A, TBX21, PPARG, STAT5B, FOXO1, NFKB1, ZEB1, FOXO3, PAX2, TGFB1, CTNNB1, FOS, BARX2, H2AFX, MYC, CCNA2, EGR1, AR, RELA, TP53, PRKCG, RB1, ESR2, CD40, DDIT3, NRIP1, RAD51, MAPK1, HIF1A, CD80, NCOA3, JUN, VEGFA, PDGFRA, MGEA5, NFE2L2, UBA52, SMARCA4, ACVR1, CSF2, TNF, NFKBIA, PRKDC, ABCA1, SRF, TCF7L1, WT1, IGF1R, REL, INS, MAP3K1, IL17F, TCF3, IL4, BMP4, IL6, TESC, MLL…	587	624	13528	2.84382	4.27436e-13	8.88178e-15	2.10942e-13
GOTERM_BP_FAT	GO:0010557~positive regulation of macromolecule biosynthetic process	79	12.6806	1.1516e-16	E2F1, E2F3, HRAS, CDX2, STAT5A, PPARG, STAT5B, FOXO1, NFKB1, TLR4, ZEB1, FOXO3, PAX2, TGFB1, CTNNB1, AKT1, FOS, BARX2, HMOX1, MYC, CCNA2, AKT2, EGR1, AR, RELA, TP53, RB1, ESR2, CDK4, DDIT3, NRIP1, MAPK1, HIF1A, CD80, NCOA3, JUN, VEGFA, PDGFRA, NFE2L2, UBA52, SMARCA4, ACVR1, CSF2, TNF, NFKBIA, PRKDC, SRF, WT1, TCF7L1, IGF1R, REL, INS, MAP3K1, IL17F, THBS1, TCF3, IL4, BMP4, IL6, TESC, MLL, IL5, FOX…	587	654	13528	2.78384	4.27436e-13	8.77076e-15	2.10942e-13
GOTERM_MF_FAT	GO:0032559~adenyl ribonucleotide binding	132	21.1878	2.36545e-16	XRCC5, KIFC1, DTYMK, AURKA, KIFC3, ACTG1, TOP1, WNK4, AAK1, ILK, ABCB10, PMS2, PIK3CA, MAP2K6, PIK3CG, EGFR, RET, KIF5B, KIF5A, ABCC10, MAPK1, DDX39, RFC1, ATP2C1, CLPP, PDGFRA, PDGFRB, MAPK8, MST1R, EIF2AK3, SMARCA4, ABCA7, FGFR4, ASS1, ERBB3, ERBB2, ABCA2, CTPS2, CHEK1, CHEK2, HSPA1B, STK17A, ABCA1, ATP12A, EPHB4, ABCA3, SRC, EPHB2, PTK2, CSF1R, ABCB8, SPHK1, BRIP1, ABCB1, ABCB6, ABCB5, ABCB4, …	556	1497	12983	2.05898	2.04281e-13	6.80567e-14	3.44169e-13
GOTERM_MF_FAT	GO:0001883~purine nucleoside binding	138	22.1509	2.42925e-16	XRCC5, KIFC1, DTYMK, AURKA, KIFC3, ACTG1, TOP1, WNK4, AAK1, ILK, ABCB10, PMS2, PIK3CA, MAP2K6, EGFR, PIK3CG, RET, KIF5B, KIF5A, ABCC10, MAPK1, DDX39, RFC1, ATP2C1, DLD, CLPP, PDGFRA, PDGFRB, MAPK8, MST1R, EIF2AK3, SMARCA4, ABCA7, FGFR4, ASS1, ERBB3, ERBB2, ABCA2, CTPS2, CHEK1, ABCA1, STK17A, CHEK2, HSPA1B, ATP12A, EPHB4, ABCA3, SRC, ADA, EPHB2, PTK2, KRAS, CSF1R, ABCB8, SPHK1, BRIP1, ABCB1, ABCB6…	556	1601	12983	2.01274	2.04281e-13	5.10703e-14	3.44169e-13
GOTERM_MF_FAT	GO:0042802~identical protein binding	77	12.3596	2.73396e-16	S100A4, SYT1, CLDN7, NRP1, CLDN4, BNIP3, NFKB1, DAXX, TGFB1, ACTG1, AKT1, GSR, BAK1, MAPT, CASP8, CAT, FAS, CASP2, TOP2A, FTL, EGFR, HSP90AA1, RELA, RAD51, XPA, G6PD, MAD2L1, VEGFA, PDGFRA, HSPB1, MDM2, PRNP, EIF2AK3, SMARCA4, MAP3K11, ACVR1, CAV1, TNF, ERBB3, CSF1, ERBB2, NFKBIA, BCL2L1, HPRT1, SRF, IGF1R, MAP3K1, BCL2, GSTK1, NPM1, TAP1, IL17F, CDA, THBS1, NEFL, TCF3, CSF1R, BMP4, B4GALT1, MLL,…	556	640	12983	2.80938	2.04281e-13	4.08562e-14	3.44169e-13
GOTERM_CC_FAT	GO:0005654~nucleoplasm	90	14.4462	3.23174e-16	XRCC5, E2F1, E2F3, CDX2, E2F4, BNIP3, FOXO1, NFKB1, ZEB1, XRCC1, DAXX, CTNNB1, CCNE2, AKT1, CASP6, TOP1, FOS, CASP3, CDKN2A, BARX2, CASP7, CDK12, H2AFX, MYC, CCNA2, TOP2A, BRD8, CDK1, RELA, TP53, POLB, RB1, POLR1B, CDK4, NCL, MCM5, SFRS2, NRIP1, RAD51, MAPK1, XPA, CCND1, XPC, HIF1A, RFC1, FANCD2, JUN, MDM2, MAPK8, UBA52, MCL1, MGMT, PRKDC, CHEK1, CHEK2, WT1, SF3B1, RPA2, HNRNPK, HIST1H4A, NPM1, P…	517	882	12782	2.5228	1.52212e-13	7.61613e-14	4.77396e-13
GOTERM_MF_FAT	GO:0030554~adenyl nucleotide binding	136	21.8299	3.39734e-16	XRCC5, KIFC1, DTYMK, AURKA, KIFC3, ACTG1, TOP1, WNK4, AAK1, ILK, ABCB10, PMS2, PIK3CA, MAP2K6, EGFR, PIK3CG, RET, KIF5B, KIF5A, ABCC10, MAPK1, DDX39, RFC1, ATP2C1, DLD, CLPP, PDGFRA, PDGFRB, MAPK8, MST1R, EIF2AK3, SMARCA4, ABCA7, FGFR4, ASS1, ERBB3, ERBB2, ABCA2, CTPS2, CHEK1, ABCA1, STK17A, CHEK2, HSPA1B, ATP12A, EPHB4, ABCA3, SRC, EPHB2, PTK2, CSF1R, ABCB8, SPHK1, BRIP1, ABCB1, ABCB6, ABCB5, AB…	556	1577	12983	2.01376	3.06422e-13	5.10703e-14	5.21805e-13
GOTERM_BP_FAT	GO:0007049~cell cycle	87	13.9647	3.4638e-16	E2F1, KIFC1, E2F3, E2F4, TSG101, DTYMK, MLH1, CUZD1, AURKA, PTTG1, DAXX, GTSE1, TGFB1, CTNNB1, CCNE2, AKT1, KIF2C, CDKN2A, ILK, H2AFX, CDK10, MYC, CCNA2, MAP2K6, TUBB3, EGFR, CDK1, TP53, CDK6, RB1, CDK4, DDIT3, TACC1, RAD51, RBBP8, MAPK1, CCND1, UHRF1, KRT18, MAD2L1, CCND3, CCND2, SPAG5, FANCD2, BUB1B, MDM2, SIAH2, STMN1, MDM4, UBA52, MAP3K11, ACVR1, FOXM1, CHEK1, CHEK2, CCNG2, TUBB, PSMB7, NCAPG…	587	776	13528	2.58377	1.28231e-12	2.56462e-14	6.21725e-13
GOTERM_BP_FAT	GO:0042592~homeostatic process	85	13.6437	4.29268e-16	XRCC5, PTGES3, CASR, E2F4, FGF7, PDIA3, STAT5A, EDN1, PPARG, STAT5B, DNAJC10, BNIP3, FOXO3, PRDX1, TGFB1, CTNNB1, AKT1, GSR, BAK1, CASP3, COL4A3BP, HMOX1, ILK, FAS, MYC, FTL, TP53, RB1, BCL2L11, DDIT3, G6PD, HIF1A, RFC1, ATP2C1, JUN, TXN, DLD, VEGFA, MGEA5, PDGFRB, TXNRD1, PRNP, SRI, HCRT, CAV1, CCL2, MCL1, CSF1, ERBB2, PRKDC, PPT1, EGLN1, FKBP1A, ABCA2, BCL2L1, ABCA1, ATP12A, SRF, GCLM, FTH1, TI…	587	751	13528	2.6084	1.70974e-12	3.35287e-14	8.21565e-13
GOTERM_BP_FAT	GO:0009628~response to abiotic stimulus	56	8.98876	4.81081e-16	HRAS, PPARG, TGFB1, AKT1, CASP6, FOS, BAK1, CASP3, CASP9, HSF1, CASP7, SLC2A1, H2AFX, CAT, FANCG, COL11A1, MYC, TUBB3, EGFR, RELA, TP53, XPA, CCND1, XPC, BTG2, FANCD2, JUN, HSPB1, MAPK8, CAV1, TNF, CCL2, PRKDC, BCL2L1, KIT, CALCA, KRAS, BCL2, MAP3K1, RAC1, THBS1, ERCC1, FEN1, BMP4, MSH6, MSH2, BRCA2, SOD1, STAT1, BRCA1, CDKN1A, HDAC2, FYN, BAX, SST, OPN3	587	368	13528	3.507	1.70974e-12	3.28626e-14	8.21565e-13
GOTERM_BP_FAT	GO:0006259~DNA metabolic process	67	10.7544	5.02487e-16	XRCC5, PTGES3, BNIP3, MLH1, PTTG1, XRCC1, CCNE2, FANCM, FOS, TOP1, CASP3, CDKN2A, CTGF, PMS2, H2AFX, FANCG, TOP2A, NT5E, MYC, TP53, POLB, MCM5, RBBP8, RAD51, XPA, RECQL, UHRF1, XPC, BTG2, RFC1, FANCD2, RRM2, RRM1, REV3L, UNG, MGMT, PRKDC, PPT1, CHEK1, TYMS, RPA2, TYMP, EGF, ERCC1, FEN1, MSH6, MLL, MSH3, MSH2, PHB, BIRC7, BRIP1, IGF1, BRCA2, SOD1, SIRT1, TP73, BRCA1, PPIA, SFPQ, BAX, PCNA, DNMT1, …	587	506	13528	3.05155	2.13718e-12	4.03011e-14	1.03251e-12
GOTERM_BP_FAT	GO:0045859~regulation of protein kinase activity	54	8.66774	5.11444e-16	EDN1, DAXX, PTEN, PDCD4, TGFB1, AKT1, CCNE2, CASP3, CDKN2A, ILK, TGFA, PAK1, NRG1, MAP2K6, EGFR, RB1, GRM4, CCND1, CCND3, CCND2, PROK1, MAP3K11, HCRT, CAV1, TNF, ERBB2, CSF1, FPR1, CHEK1, KIT, SFN, CDC37, CALCA, KRAS, INS, MAP3K1, NPM1, EGF, THBS1, SPHK1, BIRC7, STRADA, IGF2, MALT1, HGF, SOD1, TP73, CDKN1C, CDKN1A, CDKN1B, RGS3, JAK2, MTOR, DUSP6, IL2	587	345	13528	3.6072	2.13718e-12	3.95239e-14	1.03251e-12
KEGG_PATHWAY	hsa05219:Bladder cancer	24	3.85233	5.11863e-16	E2F1, EGFR, HRAS, E2F3, MMP9, ERBB2, TP53, RAF1, CDH1, RB1, CDK4, RPS6KA5, MAPK1, TYMP, CCND1, CDKN1A, CDKN2A, KRAS, RASSF1, VEGFA, MDM2, EGF, THBS1, MYC	375	42	5085	7.74857	9.10383e-14	1.82077e-14	6.77236e-13
GOTERM_BP_FAT	GO:0043549~regulation of kinase activity	55	8.82825	5.2284e-16	EDN1, DAXX, PTEN, PDCD4, TGFB1, AKT1, CCNE2, CASP3, CDKN2A, ILK, TGFA, PAK1, NRG1, MAP2K6, EGFR, RB1, GRM4, CCND1, CCND3, CCND2, PROK1, MAP3K11, HCRT, CAV1, TNF, ERBB2, CSF1, FPR1, CHEK1, KIT, SFN, CDC37, CALCA, KRAS, INS, MAP3K1, RAC1, NPM1, EGF, THBS1, SPHK1, BIRC7, STRADA, IGF2, MALT1, HGF, SOD1, TP73, CDKN1C, CDKN1A, CDKN1B, RGS3, JAK2, MTOR, DUSP6, IL2	587	357	13528	3.5505	2.13718e-12	3.88578e-14	1.03251e-12
GOTERM_CC_FAT	GO:0031981~nuclear lumen	123	19.7432	5.84897e-16	S100A4, XRCC5, CDX2, FOXO1, XRCC1, CTNNB1, TOP1, CDKN2A, H2AFX, CCNA2, RELA, GABPA, POLB, SFRS2, MAPK1, HIF1A, RFC1, KRT17, JUN, RPS13, MAPK8, UBA52, LMNB1, MCL1, ZNRD1, CHEK1, CHEK2, SRF, WT1, RPS25, SLC29A2, HNRNPK, HIST1H4A, NPM1, TCF3, PTGR2, MLL, PHB, BRCA2, SKI, RPS6, BRCA1, CDKN1C, ATF4, CCT5, CDKN1A, HDAC2, HDAC1, PLK1, PCNA, ASNA1, PARP1, HDAC9, ABL1, NCOR1, NCOR2, HDAC6, E2F1, E2F3, E2F…	517	1450	12782	2.09723	2.53686e-13	8.4599e-14	7.88258e-13
GOTERM_BP_FAT	GO:0051338~regulation of transferase activity	56	8.98876	8.18905e-16	PPARG, EDN1, DAXX, PTEN, PDCD4, TGFB1, AKT1, CCNE2, CASP3, CDKN2A, ILK, TGFA, PAK1, NRG1, MAP2K6, EGFR, RB1, GRM4, CCND1, CCND3, CCND2, PROK1, MAP3K11, HCRT, CAV1, TNF, ERBB2, CSF1, FPR1, CHEK1, KIT, SFN, CDC37, CALCA, KRAS, INS, MAP3K1, RAC1, NPM1, EGF, THBS1, SPHK1, STRADA, BIRC7, IGF2, MALT1, HGF, SOD1, TP73, CDKN1C, CDKN1A, CDKN1B, RGS3, JAK2, MTOR, DUSP6, IL2	587	372	13528	3.46929	2.99205e-12	5.34017e-14	1.44329e-12
GOTERM_BP_FAT	GO:0022402~cell cycle process	71	11.3965	9.14738e-16	E2F1, KIFC1, E2F4, TSG101, MLH1, AURKA, PTTG1, DAXX, TGFB1, GTSE1, CTNNB1, AKT1, KIF2C, CDKN2A, ILK, H2AFX, CDK10, MYC, CCNA2, MAP2K6, TUBB3, EGFR, CDK1, TP53, CDK6, RB1, CDK4, DDIT3, RAD51, RBBP8, CCND1, MAD2L1, CCND2, SPAG5, FANCD2, BUB1B, MDM2, STMN1, MDM4, UBA52, MAP3K11, ACVR1, CHEK1, CCNG2, TUBB, PSMB7, NCAPG, BCL2, NPM1, THBS1, TCF3, NFATC1, MSH6, KAT2B, MSH2, BRCA2, BIRC5, GAS1, HGF, TP73…	587	565	13528	2.89605	3.41949e-12	5.9952e-14	1.64313e-12
KEGG_PATHWAY	hsa05220:Chronic myeloid leukemia	31	4.97592	1.17079e-15	E2F1, HRAS, E2F3, STAT5A, STAT5B, NFKBIA, NFKB1, BCL2L1, TGFB1, AKT1, CDKN2A, KRAS, SOS1, PIK3CA, MYC, AKT2, PIK3CG, RELA, TP53, RAF1, CDK6, RB1, CDK4, MAPK1, CDKN1A, CCND1, CDKN1B, HDAC2, HDAC1, MDM2, ABL1	375	75	5085	5.6048	2.00284e-13	3.34177e-14	1.4766e-12
GOTERM_CC_FAT	GO:0043233~organelle lumen	142	22.7929	1.64899e-15	S100A4, XRCC5, CDX2, PTGS2, FOXO1, XRCC1, TGFB1, CTNNB1, TOP1, CDKN2A, H2AFX, CCNA2, RELA, GABPA, POLB, SFRS2, MAPK1, HIF1A, RFC1, KRT17, JUN, VEGFA, DLD, CLPP, RPS13, MAPK8, UBA52, LMNB1, MCL1, ZNRD1, CHEK1, CHEK2, SRF, WT1, TIMP1, RPS25, SLC29A2, HNRNPK, HIST1H4A, INS, GSTK1, NPM1, EGF, TCF3, FN1, PTGR2, MLL, PHB, BRCA2, SKI, HGF, RPS6, BRCA1, CDKN1C, CDKN1A, CCT5, ATF4, HDAC2, HDAC1, PLK1, PCN…	517	1820	12782	1.92897	7.61058e-13	1.90292e-13	2.36478e-12
GOTERM_BP_FAT	GO:0016310~phosphorylation	87	13.9647	2.10581e-15	NUAK2, STAT5A, AURKA, DAXX, TGFB1, AKT1, TOP1, HSF1, COL4A3BP, WNK4, AAK1, ILK, CDK12, PIK3CA, TGFA, CDK10, PAK1, MAP2K6, AKT2, PIK3CG, EGFR, CDK1, RET, PI4KA, PRKCG, CDK6, ALK, CDK4, SRPK1, MAPK1, GRM4, CCND1, PROK1, CFL1, DLD, PDGFRA, PDGFRB, MAPK8, MST1R, EIF2AK3, MAP3K11, ACVR1, FGFR4, CCL2, TNF, ERBB3, ERBB2, FPR1, PRKDC, CHEK1, ATP5G1, KIT, STK17A, CHEK2, EPHB4, SRC, EPHB2, IGF1R, PTK2, MAP…	587	800	13528	2.50625	8.12128e-12	1.39999e-13	3.90799e-12
GOTERM_BP_FAT	GO:0051270~regulation of cell motion	39	6.26003	2.49669e-15	NRP1, MMP9, BCAR1, CSF1, STAT5B, EDN1, KIT, PTEN, TPM1, TGFB1, ADA, AKT1, IGF1R, ACE, INS, HMOX1, MAP3K1, BCL2, ILK, RAC1, THBS1, B4GALT1, EGFR, IL6, SPHK1, IGF1, IGF2, MAPK1, CDKN1B, HIF1A, ETS1, VEGFA, PDGFRA, PDGFRB, JAK2, MUC5AC, HDAC9, SST, IGFBP3, HDAC6	587	193	13528	4.65696	9.40359e-12	1.59428e-13	4.51861e-12
GOTERM_CC_FAT	GO:0031974~membrane-enclosed lumen	143	22.9535	3.68075e-15	S100A4, XRCC5, CDX2, PTGS2, FOXO1, XRCC1, TGFB1, CTNNB1, TOP1, CDKN2A, H2AFX, CCNA2, RELA, GABPA, POLB, SFRS2, MAPK1, HIF1A, RFC1, KRT17, JUN, VEGFA, DLD, CLPP, RPS13, MAPK8, UBA52, LMNB1, MCL1, ZNRD1, CHEK1, CHEK2, SRF, WT1, TIMP1, RPS25, SLC29A2, HNRNPK, HIST1H4A, INS, GSTK1, NPM1, EGF, TCF3, FN1, PTGR2, MLL, PHB, BRCA2, SKI, HGF, RPS6, BRCA1, CDKN1C, CDKN1A, CCT5, ATF4, HDAC2, HDAC1, PLK1, PCN…	517	1856	12782	1.90487	1.67433e-12	3.34843e-13	5.20695e-12
GOTERM_BP_FAT	GO:0043523~regulation of neuron apoptosis	27	4.33387	4.44322e-15	HRAS, TNF, ERBB3, PPT1, BCL2L1, GCLM, CASP6, KRAS, CASP9, BCL2, ILK, RHOA, NQO1, NEFL, MSH2, TP53, ESR1, ESR2, SOD1, TP73, ATP7A, GRM4, JUN, BAX, NTRK1, JAK2, MAP3K11	587	90	13528	6.9138	1.70974e-11	2.84994e-13	8.21565e-12
KEGG_PATHWAY	hsa04115:p53 signaling pathway	29	4.6549	4.50871e-15	CHEK1, SFN, CHEK2, PTEN, CCNG2, GTSE1, CCNE2, CASP3, CDKN2A, CASP9, CASP8, FAS, THBS1, CDK1, TP53, IGF1, CDK6, CDK4, TP73, CCNB1, CDKN1A, CCND1, CCND3, CCND2, RRM2, BAX, MDM2, MDM4, IGFBP3	375	68	5085	5.78294	7.46514e-13	1.06692e-13	5.51781e-12
GOTERM_BP_FAT	GO:0043085~positive regulation of catalytic activity	66	10.5939	7.38782e-15	CASR, EDN1, DAXX, TGFB1, AKT1, BAK1, CDKN2A, CASP9, ILK, TGFA, PAK1, NRG1, MYC, MAP2K6, EGFR, CDK1, RALBP1, TP53, GRM4, CCND1, HIF1A, CCND3, CCND2, PROK1, EIF2AK3, UBA52, MAP3K11, HCRT, CAV1, TNF, CSF1, ERBB2, FPR1, KIT, TPM1, GCLM, CALCA, PSMB7, KRAS, INS, BCL2, MAP3K1, NPM1, RAC1, MTCH1, EGF, THBS1, MSH6, MSH3, MSH2, SPHK1, STRADA, BIRC7, IGF2, MALT1, HGF, SOD1, STAT1, CCNB1, ATP7A, PSMD14, PLK…	587	520	13528	2.92507	2.86382e-11	4.69513e-13	1.37668e-11
GOTERM_BP_FAT	GO:0001932~regulation of protein amino acid phosphorylation	36	5.77849	1.35393e-14	CSF2, CAV1, TNF, EDN1, TLR4, FKBP1A, DAXX, PDCD4, TGFB1, BAK1, INS, MAP3K1, BCL2, PAK1, EGF, IL4, BMP4, EGFR, IL6, IL5, BIRC7, IGF1, IGF2, TP73, PPP1R9B, CCND1, CCND3, CD80, CCND2, JUN, BAX, PDGFRB, JAK2, MTOR, IGFBP3, MAP3K11, IL2	587	173	13528	4.7957	5.21472e-11	8.41105e-13	2.50688e-11
GOTERM_BP_FAT	GO:0043434~response to peptide hormone stimulus	34	5.45746	1.36544e-14	ERBB3, STAT5A, BCAR1, PPARG, STAT5B, PRKDC, FOXO1, BCL2L1, AKT1, IGF1R, EIF4EBP1, INS, BCL2, TFF1, CCNA2, NEFL, AKT2, BSG, AR, KAT2B, RELA, GGH, IGF2, CFTR, STAT1, STAT3, LEP, BTG2, CCND2, JAK2, MTOR, PTPN1, HDAC9, PARP1, ABCC5	587	154	13528	5.08808	5.25746e-11	8.34555e-13	2.52687e-11
KEGG_PATHWAY	hsa05218:Melanoma	29	4.6549	1.70789e-14	E2F1, HRAS, E2F3, FGF7, CDH1, FGF13, PTEN, AKT1, IGF1R, CDKN2A, KRAS, PIK3CA, EGF, AKT2, EGFR, PIK3CG, TP53, IGF1, RAF1, CDK6, RB1, HGF, CDK4, MAPK1, CDKN1A, CCND1, PDGFRA, PDGFRB, MDM2	375	71	5085	5.53859	2.80398e-12	3.50497e-13	2.07279e-11
GOTERM_BP_FAT	GO:0030097~hemopoiesis	42	6.74157	1.75546e-14	XRCC5, CSF2, TNF, MMP9, STAT5A, CSF1, STAT5B, TIPARP, PPARG, PRKDC, KIT, TGFB1, ADA, CTNNB1, TIMP1, BAK1, ACE, BCL2, CASP8, FAS, TCF3, ERCC1, IL4, BMP4, EGR1, MLL, MSH2, TP53, BRCA2, CDK6, MALT1, RB1, ATP7A, G6PD, HOXB7, NTRK1, BAX, VEGFA, IRF1, JAK2, HDAC9, IL2	587	236	13528	4.10141	6.75349e-11	1.05527e-12	3.24629e-11
GOTERM_BP_FAT	GO:0048534~hemopoietic or lymphoid organ development	44	7.0626	2.40028e-14	XRCC5, CSF2, TNF, MMP9, STAT5A, CSF1, STAT5B, TIPARP, PPARG, PRKDC, KIT, TGFB1, ADA, CTNNB1, TIMP1, BAK1, ACE, BCL2, CASP8, FAS, TCF3, ERCC1, IL4, BMP4, EGR1, MLL, MSH2, TP53, BRCA2, CDK6, MALT1, RB1, SOD1, BCL2L11, ATP7A, G6PD, HOXB7, NTRK1, BAX, VEGFA, IRF1, JAK2, HDAC9, IL2	587	260	13528	3.90009	9.23261e-11	1.42042e-12	4.43756e-11
GOTERM_BP_FAT	GO:0006917~induction of apoptosis	49	7.86517	3.40406e-14	TNF, BNIP3, MLH1, FASLG, CD70, CHEK2, STK17A, FOXO3, SFN, DAXX, PTEN, PRDX1, TGFB1, CASP6, BAK1, TUBB, CASP3, CDKN2A, CASP4, HMOX1, SOS1, CASP8, RAC1, DAP, FAS, CASP2, MYC, MSH6, CFLAR, NACC1, TP53, BRCA2, STAT1, BRCA1, BCL2L11, TP73, MAPK1, XPA, CDKN1A, CDKN1B, NUPR1, ETS1, BAX, JAK2, MAPK8, MUC5AC, ABL1, SST, UBA52	587	320	13528	3.52892	1.31223e-10	1.98819e-12	6.30829e-11
GOTERM_BP_FAT	GO:0012502~induction of programmed cell death	49	7.86517	3.83719e-14	TNF, BNIP3, MLH1, FASLG, CD70, CHEK2, STK17A, FOXO3, SFN, DAXX, PTEN, PRDX1, TGFB1, CASP6, BAK1, TUBB, CASP3, CDKN2A, CASP4, HMOX1, SOS1, CASP8, RAC1, DAP, FAS, CASP2, MYC, MSH6, CFLAR, NACC1, TP53, BRCA2, STAT1, BRCA1, BCL2L11, TP73, MAPK1, XPA, CDKN1A, CDKN1B, NUPR1, ETS1, BAX, JAK2, MAPK8, MUC5AC, ABL1, SST, UBA52	587	321	13528	3.51792	1.47893e-10	2.20735e-12	7.10876e-11
KEGG_PATHWAY	hsa05210:Colorectal cancer	31	4.97592	4.43176e-14	MLH1, TGFB1, TCF7L1, CTNNB1, AKT1, FOS, IGF1R, CASP3, KRAS, CASP9, BCL2, SOS1, RAC1, PIK3CA, MYC, AKT2, PIK3CG, EGFR, MSH6, MSH3, MSH2, TP53, RAF1, BIRC5, MAPK1, CCND1, JUN, BAX, PDGFRA, PDGFRB, MAPK8	375	84	5085	5.00429	7.26486e-12	8.07243e-13	5.37126e-11
GOTERM_BP_FAT	GO:0010628~positive regulation of gene expression	69	11.0754	4.44484e-14	E2F1, E2F3, CDX2, STAT5A, PPARG, STAT5B, FOXO1, NFKB1, ZEB1, FOXO3, PAX2, TGFB1, CTNNB1, FOS, BARX2, MYC, CCNA2, EGR1, AR, RELA, ESR1, TP53, RB1, ESR2, DDIT3, NRIP1, MAPK1, HIF1A, CD80, NCOA3, JUN, VEGFA, NFE2L2, UBA52, SMARCA4, ACVR1, CSF2, TNF, CSF1, PRKDC, NFKBIA, KIT, SRF, WT1, TCF7L1, REL, MAP3K1, IL17F, TCF3, BMP4, IL4, IL6, TESC, MLL, IL5, FOXA1, IGF1, STAT3, TP73, BRCA1, ATF4, HDAC2, HDAC…	587	581	13528	2.73696	1.70974e-10	2.51432e-12	8.21898e-11
GOTERM_BP_FAT	GO:0009314~response to radiation	38	6.09952	4.55509e-14	CAV1, HRAS, CCL2, PRKDC, BCL2L1, KIT, TGFB1, AKT1, FOS, CASP6, BAK1, CASP3, KRAS, CASP9, CASP7, BCL2, H2AFX, CAT, FANCG, MYC, TUBB3, ERCC1, FEN1, EGFR, MSH6, MSH2, RELA, TP53, BRCA2, BRCA1, XPA, CDKN1A, CCND1, XPC, FANCD2, BAX, MAPK8, OPN3	587	200	13528	4.37874	1.75249e-10	2.53986e-12	8.42437e-11
GOTERM_MF_FAT	GO:0032555~purine ribonucleotide binding	145	23.2745	4.81309e-14	XRCC5, KIFC1, HRAS, DTYMK, AURKA, KIFC3, ACTG1, TOP1, WNK4, AAK1, ILK, ABCB10, PMS2, PIK3CA, MAP2K6, EGFR, PIK3CG, RET, KIF5B, KIF5A, ABCC10, EEF2, RND3, MAPK1, DDX39, RFC1, ATP2C1, CLPP, PDGFRA, PDGFRB, MAPK8, MST1R, EIF2AK3, SMARCA4, GBP1, ABCA7, FGFR4, ASS1, ERBB3, ERBB2, ABCA2, CTPS2, CHEK1, ABCA1, STK17A, CHEK2, HSPA1B, ATP12A, EPHB4, ABCA3, SRC, EPHB2, TUBB, PTK2, KRAS, RAC1, RAB6C, CSF1R, …	556	1836	12983	1.84415	4.4329e-11	6.33271e-12	7.53175e-11
GOTERM_MF_FAT	GO:0032553~ribonucleotide binding	145	23.2745	4.81309e-14	XRCC5, KIFC1, HRAS, DTYMK, AURKA, KIFC3, ACTG1, TOP1, WNK4, AAK1, ILK, ABCB10, PMS2, PIK3CA, MAP2K6, EGFR, PIK3CG, RET, KIF5B, KIF5A, ABCC10, EEF2, RND3, MAPK1, DDX39, RFC1, ATP2C1, CLPP, PDGFRA, PDGFRB, MAPK8, MST1R, EIF2AK3, SMARCA4, GBP1, ABCA7, FGFR4, ASS1, ERBB3, ERBB2, ABCA2, CTPS2, CHEK1, ABCA1, STK17A, CHEK2, HSPA1B, ATP12A, EPHB4, ABCA3, SRC, EPHB2, TUBB, PTK2, KRAS, RAC1, RAB6C, CSF1R, …	556	1836	12983	1.84415	4.4329e-11	6.33271e-12	7.53175e-11
KEGG_PATHWAY	hsa05223:Non-small cell lung cancer	25	4.01284	5.5647e-14	E2F1, E2F3, HRAS, ERBB2, FOXO3, AKT1, KRAS, CDKN2A, CASP9, SOS1, TGFA, PIK3CA, EGF, AKT2, PIK3CG, EGFR, TP53, RAF1, PRKCG, CDK6, RB1, CDK4, MAPK1, CCND1, RASSF1	375	54	5085	6.27778	9.12204e-12	9.12159e-13	6.7446e-11
GOTERM_MF_FAT	GO:0019899~enzyme binding	64	10.2729	5.64146e-14	BCAR1, AURKA, TLR4, FOXO3, CTNNB1, AKT1, CDKN2A, MAPT, HMOX1, SLC2A1, H2AFX, PAK1, FAS, CDK5RAP2, CASP2, TOP2A, EGFR, CYP1A1, RALBP1, RELA, TP53, POLB, RB1, CD40, NRIP1, MAPK1, CCND1, HIF1A, CCND3, CCND2, MDM2, MAP3K11, CAV1, ERBB2, VIM, NFKBIA, CHEK1, CDH1, CDH2, ABCA1, GCLM, FTH1, IGF1R, MAP3K1, BCL2, RAC1, NEFL, ACTB, KAT2B, BIRC7, BIRC5, SKI, SOD1, STAT3, BRCA1, ANXA2, PPP1R9B, HDAC2, HDAC1, …	556	523	12983	2.85745	5.18874e-11	6.48592e-12	8.81628e-11
GOTERM_MF_FAT	GO:0017076~purine nucleotide binding	149	23.9165	7.12206e-14	XRCC5, KIFC1, HRAS, DTYMK, AURKA, KIFC3, ACTG1, TOP1, WNK4, AAK1, ILK, ABCB10, PMS2, PIK3CA, MAP2K6, EGFR, PIK3CG, RET, KIF5B, KIF5A, ABCC10, EEF2, RND3, MAPK1, DDX39, RFC1, ATP2C1, DLD, CLPP, PDGFRA, PDGFRB, MAPK8, MST1R, EIF2AK3, SMARCA4, GBP1, ABCA7, FGFR4, ASS1, ERBB3, ERBB2, ABCA2, CTPS2, CHEK1, ABCA1, STK17A, CHEK2, HSPA1B, ATP12A, EPHB4, ABCA3, SRC, EPHB2, TUBB, PTK2, KRAS, RAC1, RAB6C, CS…	556	1918	12983	1.814	6.54721e-11	7.27463e-12	1.11244e-10
GOTERM_CC_FAT	GO:0070013~intracellular organelle lumen	135	21.6693	1.0388e-13	S100A4, XRCC5, CDX2, PTGS2, FOXO1, XRCC1, TGFB1, CTNNB1, TOP1, CDKN2A, H2AFX, CCNA2, RELA, GABPA, POLB, SFRS2, MAPK1, HIF1A, RFC1, KRT17, JUN, DLD, CLPP, RPS13, MAPK8, UBA52, LMNB1, MCL1, ZNRD1, CHEK1, CHEK2, SRF, WT1, RPS25, SLC29A2, HNRNPK, HIST1H4A, INS, GSTK1, NPM1, TCF3, PTGR2, MLL, PHB, BRCA2, SKI, RPS6, BRCA1, CDKN1C, CDKN1A, CCT5, ATF4, HDAC2, HDAC1, PLK1, PCNA, ASNA1, PARP1, HDAC9, ABL1,…	517	1779	12782	1.87614	4.749e-11	7.915e-12	1.47748e-10
GOTERM_BP_FAT	GO:0010740~positive regulation of protein kinase cascade	34	5.45746	1.58511e-13	CSF2, TNF, ERBB3, ERBB2, FASLG, TLR4, FKBP1A, TGFB1, CTNNB1, REL, INS, HMOX1, ILK, CASP8, RHOA, CAT, PRL, IL4, CFLAR, IL6, IL5, RELA, LGALS1, IGF1, MALT1, IGF2, CD40, BIRC2, LEP, GRM4, PLK2, ATP2C1, JAK2, MTOR, IL2	587	167	13528	4.692	6.10378e-10	8.71969e-12	2.9341e-10
GOTERM_BP_FAT	GO:0009991~response to extracellular stimulus	39	6.26003	1.98811e-13	CAV1, CCL2, PTGS2, NUAK2, PPARG, PTEN, TGFB1, AKT1, UGT1A6, FOS, ALDH1A2, CD44, GSN, HMOX1, BCL2, PEMT, HSPA5, SPP1, MUC1, BMP4, CYP1A1, BECN1, RELA, AXL, TP53, BRCA2, STAT1, SOD1, SIRT1, DDIT3, LEP, PPP1R9B, CDKN1A, CCND1, JUN, CTSD, MTOR, SST, HDAC6	587	220	13528	4.08543	7.65538e-10	1.07823e-11	3.67995e-10
GOTERM_BP_FAT	GO:0009411~response to UV	21	3.37079	2.25932e-13	EGFR, MSH6, MSH2, RELA, TP53, BRCA2, AKT1, XPA, CASP3, CDKN1A, CCND1, XPC, CASP9, BAX, CASP7, BCL2, MAPK8, CAT, FEN1, TUBB3, ERCC1	587	59	13528	8.20281	8.69832e-10	1.2081e-11	4.18121e-10
GOTERM_BP_FAT	GO:0030334~regulation of cell migration	34	5.45746	2.25975e-13	MMP9, BCAR1, CSF1, EDN1, KIT, PTEN, TPM1, TGFB1, ADA, AKT1, IGF1R, ACE, INS, HMOX1, MAP3K1, BCL2, ILK, RAC1, THBS1, EGFR, IL6, SPHK1, IGF1, IGF2, MAPK1, HIF1A, VEGFA, PDGFRA, PDGFRB, JAK2, MUC5AC, HDAC9, SST, IGFBP3, HDAC6	587	169	13528	4.63647	8.69832e-10	1.19155e-11	4.18121e-10
GOTERM_MF_FAT	GO:0000166~nucleotide binding	165	26.4848	2.33319e-13	XRCC5, KIFC1, HRAS, DTYMK, AURKA, KIFC3, ACTG1, TOP1, AAK1, WNK4, ILK, NT5C2, ABCB10, PMS2, PIK3CA, MAP2K6, EGFR, PIK3CG, RET, KIF5B, KIF5A, ABCC10, EEF2, SFRS2, RND3, DDX39, MAPK1, RFC1, ATP2C1, CLPP, DLD, PDGFRA, PDGFRB, MAPK8, MST1R, EIF2AK3, SMARCA4, GBP1, ABCA7, FGFR4, ASS1, ERBB3, ERBB2, ABCA2, CTPS2, CHEK1, ABCA1, STK17A, CHEK2, HSPA1B, ATP12A, EPHB4, ABCA3, SRC, EPHB2, TUBB, PTK2, KRAS, R…	556	2245	12983	1.7162	2.14699e-10	2.14699e-11	3.64797e-10
GOTERM_BP_FAT	GO:0051052~regulation of DNA metabolic process	28	4.49438	2.76282e-13	CSF2, HCRT, HRAS, TBX21, MLH1, TGFB1, IGF1R, INS, H2AFX, MYC, ERCC1, IL4, MSH6, MSH3, MSH2, TP53, BRCA2, IGF1, PRKCG, IGF2, CD40, BRCA1, RAD51, JUN, PDGFRA, PCNA, MGEA5, AREG, IL2	587	114	13528	5.66042	1.06389e-09	1.43768e-11	5.11413e-10
GOTERM_BP_FAT	GO:0006357~regulation of transcription from RNA polymerase II promoter	77	12.3596	4.83401e-13	E2F1, CDX2, E2F4, STAT5A, PPARG, STAT5B, FOXO1, NFKB1, ZEB1, FOXO3, PAX2, TGFB1, CTNNB1, FOS, BARX2, HMOX1, POU4F3, RHOA, MYC, TWIST1, BRD8, EGR1, SATB1, AR, RELA, GABPA, TP53, RB1, ESR2, ZNF143, NRIP1, MYCN, RBBP8, UHRF1, HIF1A, JUN, VEGFA, TFAP2A, MDM2, MDM4, SMARCA4, MTDH, TNF, NFKBIA, PRKDC, ABCA2, SRF, TCF7L1, WT1, MAP3K1, IL17F, TCF3, IL4, BMP4, IL6, MLL, FOXA1, BRIP1, IGF1, SKI, SIRT1, STA…	587	727	13528	2.44091	1.86106e-09	2.4814e-11	8.94607e-10
GOTERM_BP_FAT	GO:0007243~protein kinase cascade	51	8.1862	6.06528e-13	STAT5A, STAT5B, EDN1, TLR4, FGF13, TLR5, DAXX, AKT1, WNK4, HMOX1, TGFA, PIK3CA, PAK1, PRL, MAP2K6, EGFR, RET, SRPK1, MAPK1, GRM4, PROK1, MAPK8, MAP3K11, CAV1, TNF, CCL2, ERBB3, ERBB2, FPR1, NFKBIA, STK17A, KIT, SRC, IGF1R, INS, MAP3K1, EGF, THBS1, BIRC7, IGF2, MALT1, HGF, SOD1, STAT1, STAT3, RPS6KA5, RGS3, FYN, MAPK14, JAK2, JAK3, DUSP6	587	370	13528	3.17661	2.33508e-09	3.07248e-11	1.12247e-09
GOTERM_BP_FAT	GO:0006928~cell motion	59	9.4703	6.40736e-13	NRP1, PTGS2, BCAR1, CUZD1, PTEN, TGFB1, ACTG1, CD44, CTGF, POU4F3, MSN, TWIST1, RET, ESR2, SMO, HIF1A, CD34, TXN, CFL1, HSPB1, PDGFRB, MAPK8, MST1R, UBA52, ACVR1, TNF, CCL2, ERBB2, VIM, FPR1, PRKDC, FPR3, KIT, CDH2, SRF, TPM1, SRC, EPHB2, CALCA, CD9, TUBB, PTK2, RAC1, THBS1, FN1, B4GALT1, ACTB, IL6, S100P, MSH2, IGF1, GAS1, STAT3, FYN, ETS1, MAPK14, BAX, LTB4R2, JAK2	587	475	13528	2.86256	2.46673e-09	3.20355e-11	1.18575e-09
GOTERM_BP_FAT	GO:0007568~aging	27	4.33387	8.06683e-13	HRAS, PTGS1, ROMO1, SRF, PTEN, PDCD4, ADA, TGFB1, FOS, CDKN2A, KRAS, GSN, BCL2, ILK, NPM1, ERCC1, MSH6, MSH2, RELA, TP53, BRCA2, SOD1, SIRT1, DDIT3, JUN, DLD, MGEA5	587	110	13528	5.65674	3.10575e-09	3.98173e-11	1.49293e-09
GOTERM_BP_FAT	GO:0001775~cell activation	44	7.0626	8.10436e-13	CSF2, YWHAZ, TNF, STAT5A, CSF1, STAT5B, EDN1, PRKDC, MLH1, TLR4, FKBP1A, HPRT1, TGFB1, ADA, CTNNB1, CD9, BAK1, INS, BCL2, FAS, TCF3, IMPDH2, ERCC1, IL4, EGR1, EGFR, MSH6, IL6, MSH2, TP53, CD276, MALT1, IGF2, CD40, ATP7A, CCND3, CD80, FYN, NTRK1, BAX, PDGFRA, IRF1, HDAC9, KIR3DL1, IL2	587	287	13528	3.53318	3.12028e-09	3.94972e-11	1.49991e-09
GOTERM_BP_FAT	GO:0045637~regulation of myeloid cell differentiation	22	3.5313	8.6793e-13	IL4, TESC, IL5, TNF, CSF1, STAT5A, STAT5B, NFKBIA, CDK6, TLR4, RB1, FOXO3, CTNNB1, CALCA, LEP, HIF1A, HIST1H4A, ETS1, MAPK14, JUN, SCIN, FAS	587	70	13528	7.24303	3.34169e-09	4.17711e-11	1.60635e-09
KEGG_PATHWAY	hsa04012:ErbB signaling pathway	30	4.81541	9.19628e-13	HRAS, ERBB3, STAT5A, ERBB2, STAT5B, SRC, AKT1, PTK2, EIF4EBP1, KRAS, SOS1, TGFA, PIK3CA, PAK1, EGF, NRG1, MYC, AKT2, EGFR, PIK3CG, RAF1, PRKCG, MAPK1, CDKN1A, CDKN1B, JUN, MAPK8, MTOR, AREG, ABL1	375	87	5085	4.67586	1.50814e-10	1.37104e-11	1.11509e-09
GOTERM_BP_FAT	GO:0051329~interphase of mitotic cell cycle	26	4.17335	1.1765e-12	E2F1, E2F4, CHEK1, GTSE1, AKT1, CDKN2A, BCL2, CDK10, TCF3, NFATC1, EGFR, CDK6, BIRC5, RB1, CDK4, RBBP8, CDKN1C, CCNB1, CDKN1A, CCND1, CDKN1B, CCND2, MDM2, ABL1, MAP3K11, ACVR1	587	103	13528	5.81744	4.52954e-09	5.59203e-11	2.17734e-09
KEGG_PATHWAY	hsa04110:Cell cycle	36	5.77849	1.26653e-12	E2F1, YWHAZ, E2F3, E2F4, PRKDC, CHEK1, CHEK2, SFN, PTTG1, TGFB1, CCNE2, CDKN2A, MYC, CCNA2, CDK1, TP53, CDK6, RB1, CDK4, MCM5, CDKN1C, CCNB1, CDKN1A, CCND1, CDKN1B, HDAC2, MAD2L1, HDAC1, CCND3, CCND2, PLK1, YWHAQ, PCNA, BUB1B, MDM2, ABL1	375	125	5085	3.90528	2.07713e-10	1.73094e-11	1.53578e-09
GOTERM_BP_FAT	GO:0032270~positive regulation of cellular protein metabolic process	39	6.26003	1.26937e-12	CSF2, CAV1, TNF, CSF1, NFKBIA, TLR4, FKBP1A, TGFB1, AKT1, PSMB7, INS, BCL2, KLKB1, PEMT, THBS1, IL4, BMP4, CDK1, IL6, IL5, IGF1, IGF2, CDK4, BRCA1, CCNB1, MAPK1, PSMD14, CCND1, HDAC2, CCND3, CD80, CCND2, PLK1, MGEA5, MDM2, DNMT1, JAK2, MTOR, UBA52, IL2	587	233	13528	3.85748	4.88687e-09	5.9596e-11	2.34911e-09
GOTERM_BP_FAT	GO:0040008~regulation of growth	48	7.70465	1.51143e-12	NRP1, TSG101, BCAR1, STAT5A, PPARG, STAT5B, TGFB1, IL17RB, AKT1, CDKN2A, GPC3, HSF1, CD44, CTGF, MAPT, ILK, PIK3CA, NRG1, PRL, BRD8, TP53, RB1, ESR2, BCL2L11, UBA52, FOXM1, CSF1, PPT1, SFN, PTK2, FAM107A, INS, BCL2, CDA, SPP1, SPHK1, IGF1, IGF2, SOD1, TP73, STAT3, LEP, PPP1R9B, CDKN1A, CDKN1B, PARP1, IGFBP3, IGFBP4, IL2	587	341	13528	3.24401	5.81911e-09	7.01098e-11	2.79723e-09
GOTERM_MF_FAT	GO:0004672~protein kinase activity	67	10.7544	1.57239e-12	NRP1, NUAK2, AURKA, AKT1, WNK4, AAK1, COL4A3BP, ILK, CDK12, TGFA, CDK10, PAK1, CNTLN, MAP2K6, AKT2, EGFR, CDK1, RET, PRKCG, CDK6, ALK, CDK4, SRPK1, MAPK1, CCND1, CCND3, PDGFRA, BUB1B, PDGFRB, MAPK8, MST1R, EIF2AK3, MAP3K11, ACVR1, FGFR4, CCL2, ERBB3, ERBB2, PRKDC, FKBP1A, CHEK1, STK17A, KIT, CHEK2, EPHB4, SRC, EPHB2, IGF1R, PTK2, MAP3K1, PRKAA2, CSF1R, PDK1, STRADA, AXL, RAF1, NPR2, RPS6KA5, PLK2…	556	606	12983	2.58168	1.44662e-09	1.31511e-10	2.45796e-09
KEGG_PATHWAY	hsa05213:Endometrial cancer	23	3.69181	2.21823e-12	EGFR, PIK3CG, HRAS, ERBB2, TP53, MLH1, RAF1, CDH1, FOXO3, PTEN, TCF7L1, CTNNB1, AKT1, MAPK1, CCND1, KRAS, CASP9, SOS1, ILK, PIK3CA, EGF, MYC, AKT2	375	52	5085	5.99769	3.63789e-10	2.79837e-11	2.68977e-09
GOTERM_BP_FAT	GO:0051325~interphase	26	4.17335	2.35397e-12	E2F1, E2F4, CHEK1, GTSE1, AKT1, CDKN2A, BCL2, CDK10, TCF3, NFATC1, EGFR, CDK6, BIRC5, RB1, CDK4, RBBP8, CDKN1C, CCNB1, CDKN1A, CCND1, CDKN1B, CCND2, MDM2, ABL1, MAP3K11, ACVR1	587	106	13528	5.65279	9.06292e-09	1.07892e-10	4.35653e-09
GOTERM_BP_FAT	GO:0051098~regulation of binding	31	4.97592	2.53585e-12	TNF, MTDH, NFKBIA, FKBP1A, EGLN1, TLR4, TGFB1, BAK1, CDKN2A, KRAS, HMOX1, BCL2, NPM1, CAT, NRG1, IL4, IL6, IL5, RELA, MALT1, SKI, SIRT1, DDIT3, SMO, HDAC2, NCOA3, BAX, JAK2, EIF2AK3, CALM1, SMARCA4	587	153	13528	4.66945	9.76306e-09	1.1486e-10	4.69308e-09
GOTERM_BP_FAT	GO:0045893~positive regulation of transcription, DNA-dependent	58	9.30979	2.54337e-12	E2F1, E2F3, CDX2, STAT5A, PPARG, STAT5B, FOXO1, NFKB1, FOXO3, ZEB1, PAX2, TGFB1, CTNNB1, FOS, BARX2, MYC, EGR1, AR, RELA, TP53, RB1, ESR2, NRIP1, HIF1A, NCOA3, JUN, VEGFA, NFE2L2, SMARCA4, TNF, PRKDC, NFKBIA, SRF, WT1, TCF7L1, REL, MAP3K1, IL17F, TCF3, BMP4, IL4, IL6, TESC, IL5, MLL, FOXA1, IGF1, STAT3, TP73, BRCA1, ATF4, HDAC2, HDAC1, ETS1, MAPK14, IRF1, JAK3, IL2	587	477	13528	2.80224	9.79213e-09	1.13862e-10	4.70705e-09
GOTERM_BP_FAT	GO:0051272~positive regulation of cell motion	25	4.01284	2.71197e-12	MMP9, BCAR1, CSF1, EDN1, STAT5B, KIT, TGFB1, IGF1R, INS, BCL2, ILK, THBS1, EGFR, IL6, SPHK1, IGF1, IGF2, MAPK1, HIF1A, ETS1, VEGFA, PDGFRA, PDGFRB, JAK2, HDAC9, HDAC6	587	98	13528	5.87908	1.0441e-08	1.20011e-10	5.01895e-09
GOTERM_BP_FAT	GO:0003006~reproductive developmental process	41	6.58106	2.8401e-12	FGF7, PTGS2, STAT5A, FKBP4, CSF1, STAT5B, PRKDC, BCL2L1, FOXO3, KIT, WT1, PGR, AKT1, IGF1R, BAK1, BCL2, FANCG, PPP2R2B, ERCC1, SPP1, B4GALT1, BMP4, BSG, AR, MSH2, FOXA1, BRCA2, SOD1, SIRT1, BCL2L11, NRIP1, LEP, CCNB1, CCND1, CCND2, BAX, VEGFA, DLD, PDGFRA, MTOR, ACVR1	587	262	13528	3.60643	1.09342e-08	1.24253e-10	5.25606e-09
GOTERM_BP_FAT	GO:0045941~positive regulation of transcription	64	10.2729	3.35062e-12	E2F1, E2F3, CDX2, STAT5A, PPARG, STAT5B, FOXO1, NFKB1, ZEB1, FOXO3, PAX2, TGFB1, CTNNB1, FOS, BARX2, MYC, CCNA2, EGR1, AR, RELA, TP53, RB1, ESR2, DDIT3, NRIP1, MAPK1, HIF1A, CD80, NCOA3, JUN, VEGFA, NFE2L2, UBA52, SMARCA4, ACVR1, TNF, PRKDC, NFKBIA, SRF, WT1, TCF7L1, REL, MAP3K1, IL17F, TCF3, BMP4, IL4, IL6, TESC, IL5, MLL, FOXA1, IGF1, STAT3, TP73, BRCA1, ATF4, HDAC2, HDAC1, ETS1, MAPK14, IRF1, …	587	564	13528	2.61515	1.29e-08	1.44944e-10	6.20101e-09
GOTERM_BP_FAT	GO:0051254~positive regulation of RNA metabolic process	58	9.30979	3.57737e-12	E2F1, E2F3, CDX2, STAT5A, PPARG, STAT5B, FOXO1, NFKB1, FOXO3, ZEB1, PAX2, TGFB1, CTNNB1, FOS, BARX2, MYC, EGR1, AR, RELA, TP53, RB1, ESR2, NRIP1, HIF1A, NCOA3, JUN, VEGFA, NFE2L2, SMARCA4, TNF, PRKDC, NFKBIA, SRF, WT1, TCF7L1, REL, MAP3K1, IL17F, TCF3, BMP4, IL4, IL6, TESC, IL5, MLL, FOXA1, IGF1, STAT3, TP73, BRCA1, ATF4, HDAC2, HDAC1, ETS1, MAPK14, IRF1, JAK3, IL2	587	481	13528	2.77894	1.37728e-08	1.53032e-10	6.62057e-09
GOTERM_BP_FAT	GO:0031667~response to nutrient levels	35	5.61798	3.89479e-12	CAV1, CCL2, PTGS2, NUAK2, PPARG, PTEN, TGFB1, AKT1, UGT1A6, ALDH1A2, CD44, GSN, HMOX1, BCL2, PEMT, HSPA5, SPP1, MUC1, BMP4, CYP1A1, BECN1, RELA, TP53, BRCA2, STAT1, SOD1, SIRT1, DDIT3, LEP, CCND1, JUN, CTSD, MTOR, SST, HDAC6	587	197	13528	4.09447	1.49949e-08	1.64779e-10	7.208e-09
KEGG_PATHWAY	hsa04510:Focal adhesion	46	7.38363	4.02231e-12	CAV1, HRAS, XIAP, ERBB2, BCAR1, VTN, PTEN, SRC, CTNNB1, AKT1, ACTG1, IGF1R, PTK2, SOS1, BCL2, ILK, RAC1, RHOA, PIK3CA, PAK1, ZYX, EGF, THBS1, COL11A1, SPP1, FN1, AKT2, PIK3CG, EGFR, ACTB, RAF1, IGF1, PRKCG, HGF, BIRC3, BIRC2, MAPK1, CCND1, CCND3, CCND2, FYN, JUN, VEGFA, PDGFRA, PDGFRB, MAPK8	375	201	5085	3.10328	6.59663e-10	4.71189e-11	4.87741e-09
GOTERM_MF_FAT	GO:0043492~ATPase activity, coupled to movement of substances	26	4.17335	4.20284e-12	ABCA2, ATP5G1, ATP12A, ABCA3, TAP1, ABCB10, ABCB8, RALBP1, ABCC10, ABCB1, CFTR, ABCB6, ABCB5, ABCG2, ABCB4, ATP7A, ATP2C1, ABCC3, ABCC4, ABCC1, ABCC2, ASNA1, ABCC8, ABCC5, ATP7B, ABCC6	556	110	12983	5.51926	3.86663e-09	3.22219e-10	6.56981e-09
GOTERM_BP_FAT	GO:0045321~leukocyte activation	39	6.26003	4.21277e-12	CSF2, YWHAZ, STAT5A, CSF1, STAT5B, EDN1, PRKDC, MLH1, TLR4, FKBP1A, HPRT1, TGFB1, ADA, CTNNB1, BAK1, INS, BCL2, FAS, TCF3, IMPDH2, ERCC1, IL4, EGR1, MSH6, MSH2, CD276, TP53, MALT1, IGF2, CD40, ATP7A, CCND3, CD80, FYN, NTRK1, BAX, IRF1, HDAC9, KIR3DL1, IL2	587	242	13528	3.71402	1.62191e-08	1.76294e-10	7.79645e-09
GOTERM_BP_FAT	GO:0033674~positive regulation of kinase activity	38	6.09952	4.42246e-12	HCRT, TNF, ERBB2, CSF1, EDN1, FPR1, KIT, DAXX, TGFB1, CALCA, AKT1, KRAS, INS, MAP3K1, ILK, RAC1, NPM1, TGFA, PAK1, THBS1, EGF, NRG1, MAP2K6, EGFR, SPHK1, STRADA, BIRC7, MALT1, IGF2, HGF, SOD1, GRM4, CCND1, CCND3, CCND2, PROK1, JAK2, MAP3K11, IL2	587	231	13528	3.79112	1.70265e-08	1.8308e-10	8.18459e-09
KEGG_PATHWAY	hsa02010:ABC transporters	21	3.37079	4.47666e-12	ABCA7, ABCB8, ABCC10, ABCB1, CFTR, ABCA2, ABCA1, ABCB6, ABCA3, ABCB5, ABCG2, ABCB4, TAP1, ABCC3, ABCB10, ABCC4, ABCC1, ABCC2, ABCC8, ABCC5, ABCC6	375	44	5085	6.47182	7.34169e-10	4.89446e-11	5.42828e-09
GOTERM_BP_FAT	GO:0051247~positive regulation of protein metabolic process	39	6.26003	4.79395e-12	CSF2, CAV1, TNF, CSF1, NFKBIA, TLR4, FKBP1A, TGFB1, AKT1, PSMB7, INS, BCL2, KLKB1, PEMT, THBS1, IL4, BMP4, CDK1, IL6, IL5, IGF1, IGF2, CDK4, BRCA1, CCNB1, MAPK1, PSMD14, CCND1, HDAC2, CCND3, CD80, CCND2, PLK1, MGEA5, MDM2, DNMT1, JAK2, MTOR, UBA52, IL2	587	243	13528	3.69874	1.84567e-08	1.96348e-10	8.87208e-09
GOTERM_BP_FAT	GO:0051240~positive regulation of multicellular organismal process	39	6.26003	5.45882e-12	HCRT, CAV1, TNF, CCL2, PTGS2, STAT5A, CSF1, STAT5B, EDN1, PTGS1, TLR4, SRF, TPM1, TGFB1, ADA, CALCA, AKT1, HSF1, INS, HMOX1, BCL2, THBS1, NRG1, SPP1, B4GALT1, BMP4, EGFR, IL6, SPHK1, CD276, MALT1, IGF2, CD40, SOD1, HIF1A, HDAC2, BAX, JAK2, UBA52, ACVR1	587	244	13528	3.68358	2.10166e-08	2.21227e-10	1.01026e-08
GOTERM_BP_FAT	GO:0045860~positive regulation of protein kinase activity	37	5.939	6.85353e-12	HCRT, TNF, ERBB2, CSF1, EDN1, FPR1, KIT, DAXX, TGFB1, CALCA, AKT1, KRAS, INS, MAP3K1, ILK, NPM1, TGFA, PAK1, THBS1, EGF, NRG1, MAP2K6, EGFR, SPHK1, STRADA, BIRC7, MALT1, IGF2, HGF, SOD1, GRM4, CCND1, CCND3, CCND2, PROK1, JAK2, MAP3K11, IL2	587	223	13528	3.82378	2.6386e-08	2.74855e-10	1.26837e-08
GOTERM_BP_FAT	GO:0006793~phosphorus metabolic process	90	14.4462	7.82679e-12	NUAK2, STAT5A, AURKA, DAXX, PTEN, TGFB1, AKT1, TOP1, HSF1, COL4A3BP, WNK4, AAK1, ILK, CDK12, PIK3CA, TGFA, CDK10, PAK1, MAP2K6, AKT2, PIK3CG, EGFR, CDK1, RET, PI4KA, PRKCG, CDK6, ALK, CDK4, SRPK1, MAPK1, GRM4, CCND1, PROK1, CFL1, DLD, PDGFRA, PDGFRB, MAPK8, MST1R, EIF2AK3, MAP3K11, ACVR1, FGFR4, CCL2, TNF, ERBB3, ERBB2, FPR1, PRKDC, CHEK1, ATP5G1, KIT, STK17A, CHEK2, EPHB4, SRC, EPHB2, IGF1R, PTK…	587	973	13528	2.1317	3.01329e-08	3.10649e-10	1.44848e-08
GOTERM_BP_FAT	GO:0006796~phosphate metabolic process	90	14.4462	7.82679e-12	NUAK2, STAT5A, AURKA, DAXX, PTEN, TGFB1, AKT1, TOP1, HSF1, COL4A3BP, WNK4, AAK1, ILK, CDK12, PIK3CA, TGFA, CDK10, PAK1, MAP2K6, AKT2, PIK3CG, EGFR, CDK1, RET, PI4KA, PRKCG, CDK6, ALK, CDK4, SRPK1, MAPK1, GRM4, CCND1, PROK1, CFL1, DLD, PDGFRA, PDGFRB, MAPK8, MST1R, EIF2AK3, MAP3K11, ACVR1, FGFR4, CCL2, TNF, ERBB3, ERBB2, FPR1, PRKDC, CHEK1, ATP5G1, KIT, STK17A, CHEK2, EPHB4, SRC, EPHB2, IGF1R, PTK…	587	973	13528	2.1317	3.01329e-08	3.10649e-10	1.44848e-08
GOTERM_BP_FAT	GO:0032535~regulation of cellular component size	41	6.58106	8.48985e-12	E2F4, NRP1, PPARG, EDN1, PPT1, SFN, TGFB1, AKT1, CDKN2A, INS, GSN, MAPT, MAP3K1, BCL2, ILK, NPM1, RAC1, POU4F3, CDA, NRG1, NEFL, SPP1, AR, SPHK1, TP53, SLC3A2, IGF2, TMSB10, RB1, ESR2, CDK4, TP73, PPP1R9B, CDKN1A, CDKN1B, NUPR1, CFL1, SCIN, TMSB4X, MTOR, EMP1, IL2	587	271	13528	3.48666	3.2686e-08	3.33531e-10	1.57121e-08
GOTERM_BP_FAT	GO:0045944~positive regulation of transcription from RNA polymerase II promoter	49	7.86517	8.9221e-12	E2F1, STAT5A, STAT5B, PPARG, FOXO1, NFKB1, FOXO3, ZEB1, PAX2, TGFB1, CTNNB1, FOS, BARX2, MYC, EGR1, AR, RELA, TP53, RB1, ESR2, NRIP1, HIF1A, JUN, VEGFA, SMARCA4, TNF, PRKDC, NFKBIA, SRF, WT1, TCF7L1, MAP3K1, IL17F, TCF3, BMP4, IL4, IL6, MLL, FOXA1, IGF1, STAT3, ATF4, HDAC2, HDAC1, ETS1, MAPK14, IRF1, JAK3, IL2	587	371	13528	3.04381	3.435e-08	3.4697e-10	1.6512e-08
GOTERM_BP_FAT	GO:0040012~regulation of locomotion	34	5.45746	9.13734e-12	MMP9, BCAR1, CSF1, EDN1, KIT, PTEN, TPM1, TGFB1, ADA, AKT1, IGF1R, ACE, INS, HMOX1, MAP3K1, BCL2, ILK, RAC1, THBS1, EGFR, IL6, SPHK1, IGF1, IGF2, MAPK1, HIF1A, VEGFA, PDGFRA, PDGFRB, JAK2, MUC5AC, HDAC9, SST, IGFBP3, HDAC6	587	192	13528	4.08106	3.51788e-08	3.51788e-10	1.69104e-08
GOTERM_BP_FAT	GO:0002521~leukocyte differentiation	28	4.49438	9.41345e-12	CSF2, TNF, MMP9, CSF1, STAT5A, STAT5B, PPARG, PRKDC, KIT, TGFB1, ADA, CTNNB1, BAK1, BCL2, CASP8, FAS, TCF3, IL4, EGR1, MSH2, TP53, MALT1, ATP7A, NTRK1, BAX, IRF1, HDAC9, IL2	587	131	13528	4.92586	3.62419e-08	3.5883e-10	1.74214e-08
GOTERM_BP_FAT	GO:0006281~DNA repair	42	6.74157	9.55523e-12	XRCC5, UNG, MGMT, PRKDC, MLH1, CHEK1, PTTG1, XRCC1, FANCM, RPA2, TYMS, PMS2, H2AFX, FANCG, TOP2A, ERCC1, FEN1, MSH6, MSH3, MSH2, TP53, BRIP1, BRCA2, POLB, SOD1, SIRT1, BRCA1, TP73, RBBP8, RAD51, RECQL, XPA, UHRF1, XPC, BTG2, RFC1, FANCD2, SFPQ, PCNA, ABL1, PARP1, REV3L	587	284	13528	3.40821	3.67877e-08	3.60664e-10	1.76838e-08
GOTERM_BP_FAT	GO:0007346~regulation of mitotic cell cycle	30	4.81541	1.20263e-11	TNF, STAT5A, EDN1, STAT5B, TGFB1, GTSE1, CDKN2A, INS, BCL2, TGFA, CDK10, EGF, CCNA2, MYC, EGFR, CDK1, CYP1A1, SPHK1, TP53, BRCA2, IGF1, IGF2, BIRC5, RB1, GAS1, PPP1R9B, CCND1, MAD2L1, BUB1B, MDM2, SMARCA4	587	152	13528	4.54855	4.63016e-08	4.4953e-10	2.2257e-08
GOTERM_BP_FAT	GO:0032844~regulation of homeostatic process	26	4.17335	1.32378e-11	CAV1, STAT5A, STAT5B, FKBP1A, FOXO3, CDH2, GCLM, ADA, TGFB1, CALCA, BAK1, CD44, BCL2, MYC, ERCC1, SPP1, CDK6, HIF1A, ETS1, BAX, MAPK14, VEGFA, MGEA5, EIF2AK3, CALM1, IL2	587	114	13528	5.2561	5.09657e-08	4.90055e-10	2.44991e-08
GOTERM_BP_FAT	GO:0043627~response to estrogen stimulus	25	4.01284	1.33457e-11	CAV1, PTGS2, PPARG, STAT5B, AURKA, PTEN, TGFB1, CTNNB1, CASP6, ALDH1A2, HMOX1, BCL2, TFF1, CCNA2, BMP4, ESR1, BRCA2, CFTR, STAT3, BRCA1, MAPK1, CCND1, KRT19, CCND2, PDGFRA	587	105	13528	5.48714	5.13812e-08	4.89345e-10	2.46988e-08
GOTERM_BP_FAT	GO:0051347~positive regulation of transferase activity	38	6.09952	1.4216e-11	HCRT, TNF, ERBB2, CSF1, EDN1, FPR1, KIT, DAXX, TGFB1, CALCA, AKT1, KRAS, INS, MAP3K1, ILK, RAC1, NPM1, TGFA, PAK1, THBS1, EGF, NRG1, MAP2K6, EGFR, SPHK1, STRADA, BIRC7, MALT1, IGF2, HGF, SOD1, GRM4, CCND1, CCND3, CCND2, PROK1, JAK2, MAP3K11, IL2	587	240	13528	3.64895	5.47315e-08	5.16334e-10	2.63093e-08
GOTERM_BP_FAT	GO:0045787~positive regulation of cell cycle	19	3.04976	1.42693e-11	EGFR, TNF, CYP1A1, STAT5A, STAT5B, SPHK1, EDN1, IGF1, BRCA2, IGF2, BIRC5, AKT1, CCND1, CCND3, CCND2, INS, MDM2, TGFA, EGF, TCF3	587	57	13528	7.682	5.4937e-08	5.1343e-10	2.64081e-08
GOTERM_BP_FAT	GO:0042770~DNA damage response, signal transduction	22	3.5313	1.51406e-11	CDK1, MSH6, MSH2, TP53, MLH1, BRIP1, BRCA2, CHEK1, SFN, CHEK2, BRCA1, TP73, GTSE1, XPA, CCND1, XPC, NUPR1, HMOX1, MAPK14, H2AFX, ABL1, CCNA2	587	80	13528	6.33765	5.82916e-08	5.39737e-10	2.80206e-08
GOTERM_BP_FAT	GO:0006979~response to oxidative stress	31	4.97592	1.61682e-11	PTGS2, PTGS1, ROMO1, TLR4, BCL2L1, PRDX1, GCLM, TPM1, ADA, FOS, CASP6, HMOX1, BCL2, CAT, NQO1, ERCC1, EGFR, RELA, STAT1, SOD1, DDIT3, ATP7A, XPA, HIF1A, G6PD, UCP2, JUN, MPO, JAK2, PRNP, HDAC6	587	164	13528	4.35626	6.22475e-08	5.71078e-10	2.99222e-08
GOTERM_BP_FAT	GO:0032583~regulation of gene-specific transcription	28	4.49438	1.64537e-11	TNF, PPARG, NFKBIA, PRKDC, NFKB1, SRF, CTNNB1, INS, MAP3K1, TCF3, IL4, IL6, TESC, IL5, TP53, IGF1, IGF2, ESR2, SIRT1, CDKN1C, CDKN1B, HIF1A, HDAC2, HDAC1, ETS1, HDAC9, NCOR1, NCOR2, SMARCA4	587	134	13528	4.81558	6.33468e-08	5.7588e-10	3.04507e-08
GOTERM_BP_FAT	GO:0030335~positive regulation of cell migration	23	3.69181	1.82025e-11	EGFR, IL6, MMP9, CSF1, BCAR1, EDN1, SPHK1, IGF1, IGF2, KIT, TGFB1, MAPK1, IGF1R, HIF1A, INS, BCL2, ILK, VEGFA, PDGFRA, PDGFRB, JAK2, HDAC9, THBS1, HDAC6	587	89	13528	5.95571	7.00798e-08	6.3135e-10	3.36872e-08
GOTERM_MF_FAT	GO:0042626~ATPase activity, coupled to transmembrane movement of substances	25	4.01284	2.33146e-11	ABCA2, ATP5G1, ATP12A, ABCA3, TAP1, ABCB10, ABCB8, ABCC10, ABCB1, CFTR, ABCB6, ABCB5, ABCG2, ABCB4, ATP7A, ATP2C1, ABCC3, ABCC4, ABCC1, ABCC2, ASNA1, ABCC8, ABCC5, ABCC6, ATP7B	556	109	12983	5.35567	2.14494e-08	1.64995e-09	3.64448e-08
GOTERM_BP_FAT	GO:0046649~lymphocyte activation	34	5.45746	2.49705e-11	STAT5A, STAT5B, PRKDC, MLH1, FKBP1A, HPRT1, TGFB1, ADA, CTNNB1, BAK1, INS, BCL2, FAS, TCF3, IMPDH2, ERCC1, IL4, EGR1, MSH6, MSH2, CD276, TP53, MALT1, IGF2, CD40, ATP7A, CCND3, CD80, FYN, BAX, NTRK1, IRF1, HDAC9, KIR3DL1, IL2	587	199	13528	3.93751	9.61367e-08	8.58364e-10	4.62127e-08
GOTERM_BP_FAT	GO:0051172~negative regulation of nitrogen compound metabolic process	59	9.4703	2.55994e-11	E2F1, CDX2, TSG101, PPARG, EDN1, MLH1, NFKB1, ZEB1, PAX2, DAXX, PDCD4, TGFB1, CTNNB1, BARX2, NRG1, TWIST1, EGR1, SATB1, GABPA, TP53, RB1, NRIP1, RPS13, MDM2, MDM4, SMARCA4, HCRT, CAV1, TNF, MTDH, COMT, WT1, TCF7L1, CALCA, LANCL2, NPM1, CDA, ERCC1, MSH6, NACC1, MSH3, MSH2, PHB, FOXA1, BRCA2, SKI, SIRT1, STAT3, BRCA1, CDKN1C, HDAC2, NR1I2, CDKN1B, HDAC1, YWHAQ, DNMT1, HDAC9, NCOR1, NCOR2	587	519	13528	2.61987	9.85577e-08	8.72192e-10	4.73764e-08
GOTERM_BP_FAT	GO:0000075~cell cycle checkpoint	23	3.69181	2.92884e-11	CDK1, MSH2, TP53, BRIP1, CHEK1, BIRC5, RB1, CHEK2, CCNG2, BRCA1, GTSE1, TGFB1, RBBP8, CCNE2, CCND1, CDKN2A, XPC, MAD2L1, MAPK14, BUB1B, H2AFX, FANCG, CCNA2	587	91	13528	5.82481	1.1276e-07	9.89124e-10	5.42035e-08
GOTERM_MF_FAT	GO:0016820~hydrolase activity, acting on acid anhydrides, catalyzing transmembrane movement of substances	25	4.01284	3.51134e-11	ABCA2, ATP5G1, ATP12A, ABCA3, TAP1, ABCB10, ABCB8, ABCC10, ABCB1, CFTR, ABCB6, ABCB5, ABCG2, ABCB4, ATP7A, ATP2C1, ABCC3, ABCC4, ABCC1, ABCC2, ASNA1, ABCC8, ABCC5, ABCC6, ATP7B	556	111	12983	5.25917	3.23044e-08	2.30746e-09	5.48885e-08
GOTERM_BP_FAT	GO:0010038~response to metal ion	27	4.33387	3.89651e-11	SYT1, CASR, CAV1, PTGS2, BCL2L1, PTEN, CTNNB1, ACTG1, CASP6, GSN, BCL2, TFF1, THBS1, MT1H, EGFR, ACTB, BSG, CYP1A1, GGH, SOD1, MT1X, ATP7A, CCND1, MAPK8, PRNP, ATP7B, CALM1	587	129	13528	4.82358	1.50016e-07	1.30449e-09	7.21122e-08
GOTERM_BP_FAT	GO:0014070~response to organic cyclic substance	26	4.17335	5.2716e-11	PTGS2, PPARG, FKBP1A, COMT, BCL2L1, PTEN, TGFB1, CTNNB1, FOS, CD44, HMOX1, BCL2, BMP4, CYP1A1, MSH2, RELA, BRCA2, STAT1, BIRC2, STAT3, CDKN1A, CCND1, HDAC2, BTG2, CCND2, JUN	587	121	13528	4.95203	2.02957e-07	1.74963e-09	9.75608e-08
GOTERM_BP_FAT	GO:0001944~vasculature development	38	6.09952	5.4661e-11	CAV1, NRP1, CDX2, EDN1, TIPARP, FOXO1, CDH2, SRF, PTEN, WT1, CTNNB1, CALCA, AKT1, BAK1, ACE, PTK2, TYMP, CD44, CTGF, HMOX1, CASP8, TGFA, THBS1, EGF, B4GALT1, BMP4, NCL, ANXA2, ATP7A, SMO, HIF1A, PROK1, MAPK14, JUN, BAX, VEGFA, ACVR1, SMARCA4	587	251	13528	3.48904	2.10445e-07	1.79868e-09	1.0116e-07
GOTERM_BP_FAT	GO:0009611~response to wounding	59	9.4703	5.96845e-11	NRP1, FGF7, STAT5B, NFKB1, TLR4, TLR5, TGFB1, AKT1, CASP6, FOS, CASP3, CD44, CTGF, GSN, HMOX1, NRG1, CYP1A1, RELA, CD40, SMO, HIF1A, PDGFRA, ACVR1, YWHAZ, TNF, CCL2, ERBB3, ERBB2, CXCL9, SRF, MDK, TPM1, MIF, CD9, INS, BCL2, MAP3K1, KLKB1, IL17F, RAC1, THBS1, NEFL, SPP1, FN1, B4GALT1, IL6, IL5, IGF1, IGF2, SOD1, STAT3, TP73, CCNB1, PLSCR4, NUPR1, BAX, CD59, JAK2, HDAC9, IGFBP4	587	530	13528	2.5655	2.29785e-07	1.94733e-09	1.10457e-07
GOTERM_MF_FAT	GO:0003690~double-stranded DNA binding	23	3.69181	8.6291e-11	EGFR, EGR1, XRCC5, MSH6, SATB1, CDX2, MSH3, MSH2, STAT5B, TP53, MLH1, ZEB1, WT1, YBX1, CTNNB1, RAD51, FOS, RECQL, JUN, PCNA, PMS2, MYC, FEN1	556	97	12983	5.53677	7.93877e-08	5.29251e-09	1.34888e-07
KEGG_PATHWAY	hsa05222:Small cell lung cancer	27	4.33387	9.67516e-11	E2F1, E2F3, XIAP, PTGS2, NFKBIA, NFKB1, BCL2L1, PTEN, CCNE2, AKT1, PTK2, CASP9, BCL2, PIK3CA, MYC, AKT2, FN1, PIK3CG, RELA, TP53, CDK6, RB1, CDK4, BIRC3, BIRC2, CCND1, CDKN1B	375	84	5085	4.35857	1.58673e-08	9.91704e-10	1.17319e-07
GOTERM_BP_FAT	GO:0051054~positive regulation of DNA metabolic process	18	2.88925	1.07288e-10	IL4, CSF2, HRAS, TBX21, IGF1, PRKCG, IGF2, CD40, BRCA1, TGFB1, RAD51, IGF1R, INS, JUN, PDGFRA, MGEA5, H2AFX, AREG, IL2	587	56	13528	7.40764	4.1306e-07	3.47109e-09	1.98557e-07
GOTERM_BP_FAT	GO:0001568~blood vessel development	37	5.939	1.09771e-10	CAV1, NRP1, CDX2, EDN1, TIPARP, FOXO1, CDH2, SRF, PTEN, WT1, CTNNB1, AKT1, BAK1, ACE, PTK2, TYMP, CD44, CTGF, HMOX1, CASP8, TGFA, THBS1, EGF, B4GALT1, BMP4, NCL, ANXA2, ATP7A, SMO, HIF1A, PROK1, MAPK14, JUN, BAX, VEGFA, ACVR1, SMARCA4	587	245	13528	3.48042	4.2262e-07	3.52183e-09	2.03152e-07
GOTERM_BP_FAT	GO:0045934~negative regulation of nucleobase, nucleoside, nucleotide and nucleic acid metabolic process	57	9.14928	1.32682e-10	E2F1, CDX2, TSG101, PPARG, EDN1, MLH1, NFKB1, ZEB1, PAX2, DAXX, PDCD4, TGFB1, CTNNB1, BARX2, NRG1, TWIST1, EGR1, SATB1, GABPA, TP53, RB1, NRIP1, RPS13, MDM2, MDM4, SMARCA4, HCRT, TNF, MTDH, WT1, TCF7L1, CALCA, LANCL2, NPM1, CDA, ERCC1, MSH6, NACC1, MSH3, MSH2, PHB, FOXA1, BRCA2, SKI, SIRT1, STAT3, BRCA1, CDKN1C, HDAC2, NR1I2, CDKN1B, HDAC1, YWHAQ, DNMT1, HDAC9, NCOR1, NCOR2	587	512	13528	2.56567	5.10824e-07	4.22169e-09	2.45552e-07
GOTERM_BP_FAT	GO:0040017~positive regulation of locomotion	23	3.69181	1.39385e-10	EGFR, IL6, MMP9, CSF1, BCAR1, EDN1, SPHK1, IGF1, IGF2, KIT, TGFB1, MAPK1, IGF1R, HIF1A, INS, BCL2, ILK, VEGFA, PDGFRA, PDGFRB, JAK2, HDAC9, THBS1, HDAC6	587	98	13528	5.40875	5.36632e-07	4.39863e-09	2.57958e-07
GOTERM_BP_FAT	GO:0008637~apoptotic mitochondrial changes	14	2.24719	1.66623e-10	TP53, BCL2L1, SFN, TP73, AKT1, BAK1, CASP3, CDKN2A, BAX, CASP7, BCL2, MAP3K1, JUN, MYC	587	31	13528	10.4079	6.41498e-07	5.21543e-09	3.08367e-07
GOTERM_BP_FAT	GO:0001558~regulation of cell growth	32	5.13644	2.65357e-10	NRP1, TSG101, FOXM1, BCAR1, PPARG, PPT1, SFN, TGFB1, IL17RB, AKT1, FAM107A, CDKN2A, CD44, CTGF, INS, BCL2, MAPT, ILK, CDA, NRG1, SPP1, SPHK1, TP53, IGF2, RB1, ESR2, TP73, PPP1R9B, CDKN1A, CDKN1B, IGFBP3, IGFBP4, IL2	587	194	13528	3.8014	1.02162e-06	8.23889e-09	4.91091e-07
GOTERM_MF_FAT	GO:0015399~primary active transmembrane transporter activity	25	4.01284	2.82847e-10	ABCA2, ATP5G1, ATP12A, ABCA3, TAP1, ABCB10, ABCB8, ABCC10, ABCB1, CFTR, ABCB6, ABCB5, ABCG2, ABCB4, ATP7A, ATP2C1, ABCC3, ABCC4, ABCC1, ABCC2, ASNA1, ABCC8, ABCC5, ABCC6, ATP7B	556	122	12983	4.78498	2.6022e-07	1.62637e-08	4.4214e-07
GOTERM_MF_FAT	GO:0015405~P-P-bond-hydrolysis-driven transmembrane transporter activity	25	4.01284	2.82847e-10	ABCA2, ATP5G1, ATP12A, ABCA3, TAP1, ABCB10, ABCB8, ABCC10, ABCB1, CFTR, ABCB6, ABCB5, ABCG2, ABCB4, ATP7A, ATP2C1, ABCC3, ABCC4, ABCC1, ABCC2, ASNA1, ABCC8, ABCC5, ABCC6, ATP7B	556	122	12983	4.78498	2.6022e-07	1.62637e-08	4.4214e-07
GOTERM_BP_FAT	GO:0008361~regulation of cell size	33	5.29695	2.87106e-10	E2F4, NRP1, EDN1, PPARG, PPT1, SFN, TGFB1, AKT1, CDKN2A, INS, BCL2, MAPT, ILK, NPM1, POU4F3, CDA, NRG1, SPP1, AR, SPHK1, SLC3A2, TP53, IGF2, RB1, ESR2, CDK4, TP73, PPP1R9B, CDKN1A, CDKN1B, NUPR1, MTOR, EMP1, IL2	587	206	13528	3.69183	1.10536e-06	8.84286e-09	5.31343e-07
GOTERM_BP_FAT	GO:0043405~regulation of MAP kinase activity	27	4.33387	3.08592e-10	CAV1, TNF, ERBB2, EDN1, FPR1, KIT, PDCD4, DAXX, TGFB1, KRAS, MAP3K1, ILK, TGFA, PAK1, THBS1, EGF, MAP2K6, EGFR, BIRC7, HGF, SOD1, TP73, GRM4, RGS3, PROK1, MAP3K11, DUSP6	587	141	13528	4.41306	1.18808e-06	9.42921e-09	5.71107e-07
GOTERM_BP_FAT	GO:0051101~regulation of DNA binding	25	4.01284	3.13656e-10	TNF, MTDH, NFKBIA, EGLN1, TLR4, TGFB1, CDKN2A, KRAS, HMOX1, NPM1, CAT, IL4, IL6, IL5, RELA, SKI, MALT1, SIRT1, DDIT3, SMO, HDAC2, NCOA3, JAK2, CALM1, SMARCA4	587	121	13528	4.76157	1.20757e-06	9.50846e-09	5.80478e-07
GOTERM_BP_FAT	GO:0000278~mitotic cell cycle	46	7.38363	3.24288e-10	E2F1, KIFC1, E2F4, CHEK1, AURKA, PTTG1, CCNG2, GTSE1, AKT1, KIF2C, PSMB7, TUBB, CDKN2A, NCAPG, BCL2, CDK10, TCF3, CCNA2, TUBB3, NFATC1, EGFR, CDK1, CDK6, BIRC5, RB1, HGF, CDK4, RBBP8, CCNB1, CDKN1C, CDKN1A, PSMD14, CCND1, MAD2L1, CDKN1B, PLK2, CCND2, SPAG5, PLK1, BUB1B, MDM2, STMN1, ABL1, UBA52, ACVR1, MAP3K11	587	370	13528	2.86518	1.24851e-06	9.75396e-09	6.00154e-07
GOTERM_BP_FAT	GO:0051259~protein oligomerization	30	4.81541	3.62544e-10	SYT1, CAV1, HRAS, CDH1, CDH2, HPRT1, MIF, CTNNB1, IGF1R, MAP3K1, ILK, CASP8, NPM1, CDA, CAT, PRKAA2, FAS, NACC1, TP53, MALT1, SKI, BIRC3, BIRC2, RAD51, RRM2, BAX, RRM1, PRNP, EIF2AK3, MAP3K11	587	174	13528	3.97345	1.39579e-06	1.08201e-08	6.70955e-07
GOTERM_BP_FAT	GO:0022403~cell cycle phase	49	7.86517	4.24492e-10	E2F1, KIFC1, E2F4, MLH1, AURKA, PTTG1, GTSE1, AKT1, KIF2C, CDKN2A, CDK10, H2AFX, CCNA2, TUBB3, EGFR, CDK1, CDK6, RB1, CDK4, RAD51, RBBP8, CCND1, MAD2L1, SPAG5, FANCD2, CCND2, MDM2, BUB1B, STMN1, MAP3K11, ACVR1, CHEK1, CCNG2, TUBB, NCAPG, BCL2, TCF3, NFATC1, MSH6, BRCA2, BIRC5, HGF, CDKN1C, CCNB1, CDKN1A, CDKN1B, PLK1, ABL1, NCOR1	587	414	13528	2.72767	1.63429e-06	1.25715e-08	7.85602e-07
GOTERM_MF_FAT	GO:0043566~structure-specific DNA binding	27	4.33387	4.32598e-10	XRCC5, CDX2, STAT5B, MLH1, ZEB1, WT1, YBX1, CTNNB1, RPA2, FOS, PMS2, MYC, ERCC1, FEN1, EGR1, EGFR, MSH6, SATB1, MSH3, MSH2, TP53, BRCA2, RAD51, RECQL, XPC, JUN, PCNA	556	145	12983	4.34806	3.9799e-07	2.34112e-08	6.76227e-07
GOTERM_BP_FAT	GO:0048514~blood vessel morphogenesis	33	5.29695	5.3747e-10	CAV1, NRP1, EDN1, TIPARP, CDH2, SRF, PTEN, WT1, CTNNB1, BAK1, PTK2, TYMP, ACE, CTGF, HMOX1, CASP8, TGFA, THBS1, EGF, B4GALT1, BMP4, NCL, ANXA2, ATP7A, SMO, HIF1A, PROK1, MAPK14, JUN, BAX, VEGFA, SMARCA4, ACVR1	587	211	13528	3.60435	2.06926e-06	1.57959e-08	9.94687e-07
GOTERM_BP_FAT	GO:0008629~induction of apoptosis by intracellular signals	17	2.72873	5.71962e-10	MSH6, TP53, MLH1, BRCA2, CHEK2, SFN, BRCA1, TP73, XPA, CDKN1A, CASP3, NUPR1, HMOX1, BAX, JAK2, ABL1, MYC	587	54	13528	7.25522	2.20205e-06	1.66822e-08	1.05852e-06
KEGG_PATHWAY	hsa04722:Neurotrophin signaling pathway	32	5.13644	6.11866e-10	YWHAZ, HRAS, NFKBIA, FASLG, NFKB1, FOXO3, AKT1, KRAS, MAP3K1, BCL2, SOS1, RAC1, RHOA, PIK3CA, AKT2, PDK1, PIK3CG, RELA, TP53, RAF1, TP73, RPS6KA5, MAPK1, ATF4, MAPK14, JUN, NTRK1, BAX, YWHAQ, MAPK8, ABL1, CALM1	375	124	5085	3.49935	1.00346e-07	5.90271e-09	7.41937e-07
GOTERM_MF_FAT	GO:0046983~protein dimerization activity	57	9.14928	6.66634e-10	PPARG, BNIP3, NFKB1, DAXX, TGFB1, FOS, BAK1, GSR, CAT, TOP2A, EGFR, AR, HSP90AA1, TP53, DDIT3, XPA, G6PD, MAD2L1, HIF1A, JUN, VEGFA, PDGFRA, TFAP2A, NFE2L2, MAP3K11, ACVR1, MCL1, ERBB3, ERBB2, CSF1, BCL2L1, HPRT1, SRF, GCLM, XBP1, BCL2, TAP1, IL17F, NPM1, CDA, TCF3, CSF1R, BMP4, B4GALT1, MLL, MSH3, MSH2, LGALS1, BIRC5, TPD52L2, HGF, SOD1, STAT3, ABCG2, ATF4, BAX, DPYD	556	542	12983	2.4557	6.13303e-07	3.40724e-08	1.04207e-06
GOTERM_BP_FAT	GO:0042327~positive regulation of phosphorylation	22	3.5313	7.49666e-10	EGFR, BMP4, IL4, CSF2, CAV1, IL6, TNF, IL5, IGF1, IGF2, TLR4, TGFB1, CCND1, CD80, CCND3, CCND2, INS, BCL2, JAK2, MTOR, EGF, THBS1, IL2	587	97	13528	5.22693	2.88621e-06	2.17009e-08	1.3874e-06
GOTERM_BP_FAT	GO:0048608~reproductive structure development	25	4.01284	7.5019e-10	BMP4, AR, FGF7, MSH2, STAT5A, FOXA1, STAT5B, BRCA2, BCL2L1, FOXO3, SOD1, SIRT1, BCL2L11, WT1, NRIP1, LEP, PGR, BAK1, CCND1, CCND2, BAX, BCL2, VEGFA, FANCG, ERCC1	587	126	13528	4.57262	2.88823e-06	2.1554e-08	1.38837e-06
GOTERM_BP_FAT	GO:0010243~response to organic nitrogen	18	2.88925	8.35452e-10	CCL2, PTGS2, MSH2, RELA, PTGS1, BCL2L1, HPRT1, BIRC2, DDIT3, CASP6, CCND1, CDKN1A, BTG2, CFL1, PEMT, MTOR, SST, NEFL	587	63	13528	6.58457	3.21648e-06	2.38258e-08	1.54616e-06
GOTERM_BP_FAT	GO:0009416~response to light stimulus	26	4.17335	1.00147e-09	EGFR, MSH6, HRAS, MSH2, RELA, TP53, BRCA2, KIT, AKT1, FOS, XPA, CASP3, CDKN1A, CCND1, KRAS, XPC, CASP9, BAX, CASP7, BCL2, MAPK8, CAT, FEN1, OPN3, TUBB3, ERCC1	587	138	13528	4.342	3.85565e-06	2.83504e-08	1.8534e-06
GOTERM_BP_FAT	GO:0048511~rhythmic process	25	4.01284	1.04938e-09	PHLPP1, BMP4, EGFR, FGF7, ERBB3, STAT5A, ERBB2, STAT5B, BCL2L1, FOXO3, SOD1, CDK4, SIRT1, ADA, NRIP1, LEP, PGR, CCND2, JUN, BAX, BCL2, VEGFA, FANCG, HPGDS, ATP7B	587	128	13528	4.50117	4.04009e-06	2.94898e-08	1.94206e-06
GOTERM_BP_FAT	GO:0032868~response to insulin stimulus	22	3.5313	1.3569e-09	AR, KAT2B, ERBB3, BCAR1, RELA, PPARG, GGH, PRKDC, FOXO1, IGF2, STAT1, LEP, AKT1, IGF1R, EIF4EBP1, CCND2, INS, MTOR, PTPN1, PARP1, HDAC9, ABCC5, AKT2	587	100	13528	5.07012	5.22404e-06	3.78555e-08	2.51119e-06
GOTERM_BP_FAT	GO:0045937~positive regulation of phosphate metabolic process	22	3.5313	1.3569e-09	EGFR, BMP4, IL4, CSF2, CAV1, IL6, TNF, IL5, IGF1, IGF2, TLR4, TGFB1, CCND1, CD80, CCND3, CCND2, INS, BCL2, JAK2, MTOR, EGF, THBS1, IL2	587	100	13528	5.07012	5.22404e-06	3.78555e-08	2.51119e-06
GOTERM_BP_FAT	GO:0010562~positive regulation of phosphorus metabolic process	22	3.5313	1.3569e-09	EGFR, BMP4, IL4, CSF2, CAV1, IL6, TNF, IL5, IGF1, IGF2, TLR4, TGFB1, CCND1, CD80, CCND3, CCND2, INS, BCL2, JAK2, MTOR, EGF, THBS1, IL2	587	100	13528	5.07012	5.22404e-06	3.78555e-08	2.51119e-06
GOTERM_BP_FAT	GO:0043406~positive regulation of MAP kinase activity	22	3.5313	1.98877e-09	EGFR, TNF, ERBB2, EDN1, FPR1, BIRC7, KIT, HGF, SOD1, DAXX, TGFB1, GRM4, KRAS, PROK1, MAP3K1, ILK, TGFA, PAK1, EGF, THBS1, MAP2K6, MAP3K11	587	102	13528	4.97071	7.65674e-06	5.50847e-08	3.68059e-06
GOTERM_BP_FAT	GO:0008406~gonad development	23	3.69181	2.09596e-09	BMP4, AR, FGF7, MSH2, STAT5A, STAT5B, BRCA2, BCL2L1, FOXO3, SOD1, SIRT1, BCL2L11, WT1, NRIP1, LEP, PGR, CCND1, CCND2, BAX, BCL2, VEGFA, FANCG, ERCC1	587	112	13528	4.73266	8.06941e-06	5.76389e-08	3.87896e-06
GOTERM_BP_FAT	GO:0000302~response to reactive oxygen species	19	3.04976	2.11962e-09	RELA, ROMO1, BCL2L1, SOD1, STAT1, TPM1, PRDX1, DDIT3, ADA, ATP7A, CASP6, FOS, UCP2, HMOX1, JUN, BCL2, MPO, CAT, HDAC6	587	75	13528	5.83832	8.16049e-06	5.7876e-08	3.92274e-06
GOTERM_BP_FAT	GO:0042698~ovulation cycle	18	2.88925	2.3652e-09	EGFR, BMP4, FGF7, ERBB2, STAT5A, STAT5B, BCL2L1, FOXO3, SOD1, SIRT1, NRIP1, PGR, LEP, CCND2, BAX, BCL2, VEGFA, FANCG	587	67	13528	6.19146	9.10598e-06	6.41269e-08	4.37724e-06
GOTERM_BP_FAT	GO:0051090~regulation of transcription factor activity	22	3.5313	2.39858e-09	IL4, IL6, TNF, MTDH, IL5, RELA, NFKBIA, MALT1, EGLN1, TLR4, SIRT1, DDIT3, TGFB1, CDKN2A, HDAC2, KRAS, NCOA3, HMOX1, NPM1, JAK2, CAT, SMARCA4	587	103	13528	4.92245	9.23451e-06	6.45773e-08	4.43902e-06
GOTERM_BP_FAT	GO:0080135~regulation of cellular response to stress	22	3.5313	2.39858e-09	TNF, BECN1, EDN1, BIRC7, PRKCG, TLR4, SIRT1, PRDX1, DAXX, PDCD4, BRCA1, TP73, AKT1, MAP3K1, NPM1, H2AFX, MTOR, PAK1, NCOR1, AKT2, SPP1, MAP3K11	587	103	13528	4.92245	9.23451e-06	6.45773e-08	4.43902e-06
GOTERM_BP_FAT	GO:0045596~negative regulation of cell differentiation	32	5.13644	3.96456e-09	CAV1, NRP1, CDX2, STAT5A, PPARG, STAT5B, NFKBIA, TLR4, ZEB1, KIT, ABCA1, TGFB1, EPHB2, CTNNB1, CALCA, PTK2, HIST1H4A, RHOA, TWIST1, SPP1, IL4, BMP4, PRAME, CTLA4, TP53, IGF1, CDK6, SKI, SIRT1, MAPK1, CCND1, HDAC1	587	216	13528	3.41422	1.52634e-05	1.05997e-07	7.33715e-06
GOTERM_BP_FAT	GO:0009636~response to toxin	17	2.72873	4.14526e-09	CYP1A1, CDH1, SRF, ATP7A, TYMS, FOS, XPA, BAK1, CDKN1A, NUPR1, BAX, BCL2, FAS, NQO1, NEFL, MT1H, HDAC6	587	61	13528	6.42265	1.59591e-05	1.10064e-07	7.67157e-06
GOTERM_BP_FAT	GO:0043193~positive regulation of gene-specific transcription	20	3.21027	4.15349e-09	IL4, TESC, IL6, TNF, IL5, PPARG, TP53, NFKBIA, PRKDC, IGF1, ESR2, SRF, CTNNB1, HDAC2, HIF1A, HDAC1, ETS1, MAP3K1, TCF3, SMARCA4	587	87	13528	5.29793	1.59908e-05	1.09527e-07	7.6868e-06
GOTERM_BP_FAT	GO:0051099~positive regulation of binding	19	3.04976	4.17308e-09	IL4, IL6, TNF, MTDH, IL5, RELA, MALT1, FKBP1A, SKI, TLR4, TGFB1, KRAS, NCOA3, NPM1, JAK2, CAT, EIF2AK3, CALM1, SMARCA4	587	78	13528	5.61377	1.60662e-05	1.09295e-07	7.72305e-06
GOTERM_BP_FAT	GO:0045137~development of primary sexual characteristics	24	3.85233	4.72766e-09	BMP4, AR, FGF7, MSH2, STAT5A, STAT5B, BRCA2, BCL2L1, FOXO3, SOD1, SIRT1, BCL2L11, WT1, NRIP1, LEP, PGR, CCND1, CCND2, BAX, BCL2, VEGFA, PDGFRA, FANCG, ERCC1	587	127	13528	4.35515	1.82013e-05	1.22983e-07	8.74942e-06
GOTERM_BP_FAT	GO:0001836~release of cytochrome c from mitochondria	11	1.76565	4.93754e-09	BAK1, CASP3, JUN, BCL2, CASP7, BAX, TP53, BCL2L1, SFN, MYC, TP73	587	21	13528	12.0717	1.90094e-05	1.27581e-07	9.13783e-06
GOTERM_BP_FAT	GO:0044092~negative regulation of molecular function	41	6.58106	5.06655e-09	CAV1, PPARG, NFKBIA, NFKB1, FKBP1A, EGLN1, SFN, PDCD4, AKT1, PSMB7, CASP3, CDKN2A, INS, HMOX1, ILK, HSPA5, CAT, NQO1, TP53, IGF2, BIRC5, RB1, SIRT1, DDIT3, TP73, CDKN1C, ATP7A, SMO, GRM4, CDKN1A, PSMD14, CDKN1B, HDAC2, MAD2L1, RGS3, LTB4R2, BUB1B, JAK2, UBA52, CALM1, DUSP6, HDAC6	587	334	13528	2.829	1.9506e-05	1.30042e-07	9.37659e-06
GOTERM_MF_FAT	GO:0042623~ATPase activity, coupled	36	5.77849	5.14609e-09	XRCC5, ABCA2, ATP5G1, ATP12A, ABCA3, FANCM, TAP1, ABCB10, TOP2A, HSPA8, ABCB8, RALBP1, BRIP1, ABCC10, ABCB1, CFTR, ABCB6, ABCB5, RAD51, ABCB4, ABCG2, ATP7A, RECQL, DDX39, RFC1, ATP2C1, ABCC3, ABCC4, ABCC1, ABCC2, ASNA1, ABCC8, ABCC5, ATP7B, ABCC6, SMARCA4	556	272	12983	3.09054	4.7344e-06	2.49179e-07	8.04425e-06
GOTERM_BP_FAT	GO:0022602~ovulation cycle process	17	2.72873	5.36615e-09	BMP4, FGF7, ERBB2, STAT5A, STAT5B, BCL2L1, FOXO3, SOD1, SIRT1, NRIP1, PGR, LEP, CCND2, BAX, BCL2, VEGFA, FANCG	587	62	13528	6.31906	2.06595e-05	1.36819e-07	9.93106e-06
GOTERM_BP_FAT	GO:0045639~positive regulation of myeloid cell differentiation	13	2.08668	6.00918e-09	TESC, IL5, CSF1, STAT5A, RB1, FOXO3, LEP, CALCA, HIF1A, ETS1, JUN, MAPK14, SCIN	587	33	13528	9.07873	2.31351e-05	1.52206e-07	1.11211e-05
GOTERM_BP_FAT	GO:0007569~cell aging	13	2.08668	6.00918e-09	HRAS, TP53, BRCA2, ROMO1, SOD1, PDCD4, SIRT1, KRAS, CDKN2A, BCL2, NPM1, ILK, ERCC1	587	33	13528	9.07873	2.31351e-05	1.52206e-07	1.11211e-05
GOTERM_BP_FAT	GO:0050678~regulation of epithelial cell proliferation	18	2.88925	6.18165e-09	B4GALT1, EGFR, FGF7, ERBB2, IGF1, BRCA2, CDK6, ESR2, GAS1, TGFB1, PGR, CDKN1C, CDKN1B, CCND2, BAX, VEGFA, TGFA, PRL	587	71	13528	5.84265	2.37991e-05	1.55551e-07	1.14403e-05
GOTERM_BP_FAT	GO:0007548~sex differentiation	26	4.17335	6.9163e-09	FGF7, FKBP4, STAT5A, STAT5B, FOXO3, BCL2L1, WT1, PGR, BCL2, FANCG, ERCC1, B4GALT1, BMP4, AR, MSH2, BRCA2, SOD1, SIRT1, BCL2L11, NRIP1, LEP, CCND1, CCND2, BAX, VEGFA, PDGFRA	587	151	13528	3.96818	2.66274e-05	1.72907e-07	1.27999e-05
GOTERM_BP_FAT	GO:0043408~regulation of MAPKKK cascade	22	3.5313	7.02326e-09	CAV1, IL6, TNF, ERBB2, EDN1, BIRC7, IGF2, TLR4, PRDX1, PDCD4, DAXX, TP73, CTNNB1, LEP, AKT1, GRM4, INS, MAP3K1, ILK, PAK1, NCOR1, AKT2, MAP3K11	587	109	13528	4.65149	2.70392e-05	1.74449e-07	1.29978e-05
KEGG_PATHWAY	hsa04660:T cell receptor signaling pathway	28	4.49438	8.23653e-09	CSF2, HRAS, TNF, NFKBIA, NFKB1, AKT1, FOS, KRAS, SOS1, RHOA, PIK3CA, PAK1, AKT2, NFATC1, PDK1, PIK3CG, IL4, IL5, RELA, CTLA4, RAF1, MALT1, CDK4, MAPK1, FYN, MAPK14, JUN, IL2	375	108	5085	3.51556	1.35079e-06	7.5044e-08	9.98745e-06
GOTERM_BP_FAT	GO:0050865~regulation of cell activation	28	4.49438	8.36878e-09	STAT5A, ERBB2, TBX21, STAT5B, TLR4, ZEB1, PNP, TGFB1, ADA, MIF, CASP3, CDKN2A, HMOX1, FAS, THBS1, TCF3, IL4, IL6, IL5, CD276, CTLA4, MALT1, CD40, SOD1, CDKN1A, CD80, JAK2, IL2	587	175	13528	3.68736	3.22193e-05	2.06537e-07	1.5488e-05
GOTERM_BP_FAT	GO:0048878~chemical homeostasis	53	8.50722	8.38101e-09	CASR, FGF7, PPARG, EDN1, BNIP3, FOXO3, TGFB1, BAK1, HMOX1, COL4A3BP, ILK, MYC, FTL, TP53, HIF1A, ATP2C1, JUN, DLD, VEGFA, MGEA5, PRNP, SRI, HCRT, CAV1, CCL2, ERBB2, PPT1, ABCA2, FKBP1A, EGLN1, BCL2L1, ABCA1, ATP12A, GCLM, FTH1, CALCA, CD9, INS, BCL2, MT1H, FOXA1, IGF1, IGF2, SOD1, RPS6, ABCB6, STAT3, ATP7A, BAX, MT2A, JAK2, ASNA1, ATP7B, IL2	587	512	13528	2.38562	3.22664e-05	2.05522e-07	1.55106e-05
GOTERM_BP_FAT	GO:0009890~negative regulation of biosynthetic process	57	9.14928	8.78198e-09	E2F1, CDX2, TSG101, PPARG, EDN1, NFKB1, ZEB1, PAX2, DAXX, PDCD4, TGFB1, CTNNB1, EIF4EBP1, BARX2, NRG1, TWIST1, EGR1, SATB1, GABPA, TP53, RB1, NRIP1, MGEA5, MDM2, MDM4, EIF2AK3, SMARCA4, HCRT, CAV1, MTDH, TNF, WT1, TCF7L1, CALCA, INS, LANCL2, IL6, NACC1, PHB, FOXA1, CD276, BRCA2, IGF2, SKI, SOD1, SIRT1, STAT3, BRCA1, CDKN1C, HDAC2, NR1I2, CDKN1B, HDAC1, YWHAQ, DNMT1, HDAC9, NCOR1, NCOR2	587	573	13528	2.29253	3.381e-05	2.13991e-07	1.62527e-05
GOTERM_BP_FAT	GO:0008585~female gonad development	17	2.72873	8.84718e-09	BMP4, FGF7, STAT5A, STAT5B, BRCA2, BCL2L1, FOXO3, SOD1, SIRT1, NRIP1, PGR, LEP, CCND2, BAX, BCL2, VEGFA, FANCG	587	64	13528	6.12159	3.40611e-05	2.14224e-07	1.63733e-05
GOTERM_BP_FAT	GO:0031327~negative regulation of cellular biosynthetic process	56	8.98876	1.06564e-08	E2F1, CDX2, TSG101, PPARG, EDN1, NFKB1, ZEB1, PAX2, DAXX, PDCD4, TGFB1, CTNNB1, EIF4EBP1, BARX2, NRG1, TWIST1, EGR1, SATB1, GABPA, TP53, RB1, NRIP1, MGEA5, MDM2, MDM4, EIF2AK3, SMARCA4, HCRT, CAV1, TNF, MTDH, WT1, TCF7L1, CALCA, INS, LANCL2, IL6, NACC1, PHB, FOXA1, CD276, BRCA2, IGF2, SKI, SIRT1, STAT3, BRCA1, CDKN1C, HDAC2, NR1I2, CDKN1B, HDAC1, YWHAQ, DNMT1, HDAC9, NCOR1, NCOR2	587	561	13528	2.30049	4.10264e-05	2.5642e-07	1.97217e-05
GOTERM_MF_FAT	GO:0016887~ATPase activity	40	6.42055	1.0913e-08	XRCC5, ABCA7, ABCA2, ATP5G1, ABCA1, ATP12A, ABCA3, FANCM, TAP1, ABCB10, TOP2A, HSPA8, MSH6, ABCB8, RALBP1, MSH2, BRIP1, ABCC10, ABCB1, CFTR, ABCB6, ABCB5, RAD51, ABCB4, ABCG2, ATP7A, RECQL, DDX39, RFC1, ATP2C1, ABCC3, ABCC4, ABCC1, ABCC2, ASNA1, ABCC8, ABCC5, ATP7B, ABCC6, SMARCA4	556	334	12983	2.79649	1.004e-05	5.02e-07	1.7059e-05
KEGG_PATHWAY	hsa05221:Acute myeloid leukemia	20	3.21027	1.2234e-08	PIK3CG, HRAS, STAT5A, RELA, STAT5B, RAF1, NFKB1, KIT, STAT3, TCF7L1, AKT1, MAPK1, EIF4EBP1, CCND1, KRAS, SOS1, PIK3CA, MTOR, MYC, AKT2	375	58	5085	4.67586	2.00637e-06	1.05599e-07	1.48347e-05
GOTERM_BP_FAT	GO:0030098~lymphocyte differentiation	21	3.37079	1.39536e-08	IL4, EGR1, MSH2, STAT5A, STAT5B, TP53, PRKDC, MALT1, ADA, TGFB1, CTNNB1, ATP7A, BAK1, BAX, NTRK1, BCL2, IRF1, FAS, HDAC9, TCF3, IL2	587	103	13528	4.6987	5.37198e-05	3.33672e-07	2.58236e-05
GOTERM_BP_FAT	GO:0001501~skeletal system development	39	6.26003	1.43475e-08	CASR, AEBP1, PTGS2, MMP9, TIPARP, EDN1, POSTN, ZNRD1, ZEB1, PRDX1, TGFB1, CTNNB1, BARX2, CTGF, INS, BCL2, IL17F, COL11A1, MYC, SPP1, TWIST1, BMP4, EGFR, LGALS3, IGF1, IGF2, GAS1, ANXA2, ATP7A, SMO, CHRDL1, HOXB7, MAPK14, PDGFRA, PDGFRB, TFAP2A, MAPK8, EIF2AK3, IGFBP3, IGFBP4	587	319	13528	2.81754	5.52365e-05	3.40975e-07	2.65528e-05
GOTERM_CC_FAT	GO:0000267~cell fraction	83	13.3226	1.43623e-08	CYP3A4, HRAS, PTGS2, BCAR1, CYP2D6, PTGS1, FOXO3, CTNNB1, ACTG1, AKT1, GSR, FOS, CTTN, CASP9, HMOX1, CASP7, SLC2A1, FAS, NT5E, SLC22A2, AKT2, CYP1A1, KIF5A, UGCG, TP53, PRKCG, BCL2L11, MAPK1, CNTN1, HSPB1, MDM2, EMP1, MAP3K11, YWHAZ, CAV1, PPT1, FKBP1A, CD70, COMT, ABCA1, HPRT1, GCLM, ABCA3, SLC29A1, UGT1A6, IGF1R, TPI1, ACE, KRAS, FOLR1, MAP3K1, BCL2, RAC1, TAP1, PEMT, HSD17B6, RPL7A, EGF, ACTB,…	517	1083	12782	1.89478	6.56355e-06	9.37653e-07	2.04207e-05
GOTERM_BP_FAT	GO:0032944~regulation of mononuclear cell proliferation	19	3.04976	1.46431e-08	IL4, IL6, IL5, STAT5A, CSF1, ERBB2, STAT5B, CD276, CTLA4, CD40, PNP, ADA, TGFB1, CASP3, CDKN1A, CDKN2A, CD80, TCF3, IL2	587	84	13528	5.21278	5.63742e-05	3.45863e-07	2.70997e-05
GOTERM_BP_FAT	GO:0070663~regulation of leukocyte proliferation	19	3.04976	1.46431e-08	IL4, IL6, IL5, STAT5A, CSF1, ERBB2, STAT5B, CD276, CTLA4, CD40, PNP, ADA, TGFB1, CASP3, CDKN1A, CDKN2A, CD80, TCF3, IL2	587	84	13528	5.21278	5.63742e-05	3.45863e-07	2.70997e-05
GOTERM_MF_FAT	GO:0004714~transmembrane receptor protein tyrosine kinase activity	17	2.72873	1.48756e-08	EGFR, FGFR4, RET, NRP1, ERBB3, ERBB2, AXL, KIT, ALK, EPHB4, EPHB2, IGF1R, NTRK1, PDGFRA, PDGFRB, MST1R, CSF1R	556	67	12983	5.92481	1.36854e-05	6.51691e-07	2.32531e-05
GOTERM_BP_FAT	GO:0060284~regulation of cell development	30	4.81541	1.7614e-08	XRCC5, NRP1, EDN1, PPARG, KIT, CDH2, TGFB1, EPHB2, CASP6, PTK2, INS, BCL2, MAPT, ILK, RHOA, CDK5RAP2, NEFL, SPP1, B4GALT1, BMP4, RELA, FOXA1, TP53, IGF2, SMO, HDAC1, CCND2, BAX, HDAC9, IGFBP3, UBA52	587	205	13528	3.37258	6.78114e-05	4.13498e-07	3.25979e-05
GOTERM_BP_FAT	GO:0019725~cellular homeostasis	49	7.86517	2.05369e-08	CASR, E2F4, PDIA3, EDN1, DNAJC10, BNIP3, PRDX1, TGFB1, BAK1, GSR, ILK, MYC, FTL, TP53, DDIT3, HIF1A, ATP2C1, JUN, TXN, DLD, MGEA5, TXNRD1, PRNP, SRI, HCRT, CAV1, CCL2, MCL1, ERBB2, FKBP1A, PPT1, BCL2L1, GCLM, SRF, FTH1, CALCA, CD9, BCL2, NPM1, MT1H, SOD1, ABCB6, ATP7A, BAX, MT2A, JAK2, ASNA1, IL2, ATP7B	587	466	13528	2.42329	7.90639e-05	4.79194e-07	3.80073e-05
GOTERM_BP_FAT	GO:0050864~regulation of B cell activation	15	2.4077	2.05858e-08	IL4, IL6, IL5, TBX21, STAT5A, STAT5B, CD40, TGFB1, ADA, CDKN1A, CASP3, CDKN2A, FAS, TCF3, IL2	587	51	13528	6.77823	7.92522e-05	4.77442e-07	3.80978e-05
GOTERM_BP_FAT	GO:0043524~negative regulation of neuron apoptosis	15	2.4077	2.05858e-08	HRAS, KRAS, ERBB3, MSH2, BCL2, BAX, NTRK1, ILK, RHOA, PPT1, BCL2L1, SOD1, GCLM, NEFL, TP73	587	51	13528	6.77823	7.92522e-05	4.77442e-07	3.80978e-05
GOTERM_BP_FAT	GO:0035295~tube development	31	4.97592	2.35528e-08	FGFR4, FGF7, NRP1, EDN1, PAX2, SRF, ADA, CTNNB1, ALDH1A2, GPC3, CD44, CTGF, BCL2, ILK, CASP8, EGF, TWIST1, B4GALT1, BMP4, RET, FOXA1, IGF1, CFTR, BCL2L11, MYCN, ATP7A, VEGFA, CFL1, PDGFRA, TFAP2A, ACVR1	587	220	13528	3.24739	9.06742e-05	5.42984e-07	4.35888e-05
GOTERM_BP_FAT	GO:0035239~tube morphogenesis	23	3.69181	2.38721e-08	B4GALT1, BMP4, RET, NRP1, EDN1, FOXA1, IGF1, PAX2, SRF, BCL2L11, CTNNB1, MYCN, GPC3, CD44, BCL2, ILK, VEGFA, CFL1, CASP8, TFAP2A, EGF, ACVR1, TWIST1	587	127	13528	4.17368	9.19033e-05	5.47069e-07	4.41797e-05
GOTERM_BP_FAT	GO:0001101~response to acid	11	1.76565	2.43963e-08	CCL2, GSN, MSH2, RELA, BCL2, BAX, CFL1, PEMT, MTOR, SST, SRC	587	24	13528	10.5627	9.39213e-05	5.55773e-07	4.51498e-05
GOTERM_BP_FAT	GO:0046660~female sex differentiation	17	2.72873	2.83214e-08	BMP4, FGF7, STAT5A, STAT5B, BRCA2, BCL2L1, FOXO3, SOD1, SIRT1, NRIP1, PGR, LEP, CCND2, BAX, BCL2, VEGFA, FANCG	587	69	13528	5.678	0.000109031	6.41396e-07	5.2414e-05
GOTERM_BP_FAT	GO:0046545~development of primary female sexual characteristics	17	2.72873	2.83214e-08	BMP4, FGF7, STAT5A, STAT5B, BRCA2, BCL2L1, FOXO3, SOD1, SIRT1, NRIP1, PGR, LEP, CCND2, BAX, BCL2, VEGFA, FANCG	587	69	13528	5.678	0.000109031	6.41396e-07	5.2414e-05
GOTERM_BP_FAT	GO:0010558~negative regulation of macromolecule biosynthetic process	54	8.66774	2.9795e-08	E2F1, CDX2, TSG101, PPARG, EDN1, NFKB1, ZEB1, PAX2, DAXX, PDCD4, TGFB1, CTNNB1, EIF4EBP1, BARX2, NRG1, TWIST1, EGR1, SATB1, GABPA, TP53, RB1, NRIP1, MGEA5, MDM2, MDM4, EIF2AK3, SMARCA4, HCRT, TNF, MTDH, WT1, TCF7L1, CALCA, LANCL2, IL6, NACC1, PHB, FOXA1, CD276, BRCA2, SKI, SIRT1, BRCA1, STAT3, CDKN1C, HDAC2, NR1I2, CDKN1B, HDAC1, YWHAQ, DNMT1, HDAC9, NCOR1, NCOR2	587	547	13528	2.27511	0.000114704	6.70823e-07	5.51412e-05
GOTERM_BP_FAT	GO:0007584~response to nutrient	24	3.85233	3.22905e-08	MUC1, BMP4, CAV1, CCL2, CYP1A1, PTGS2, RELA, PPARG, BRCA2, STAT1, PTEN, TGFB1, DDIT3, UGT1A6, ALDH1A2, CCND1, CD44, GSN, HMOX1, BCL2, PEMT, MTOR, SST, SPP1	587	140	13528	3.95074	0.000124311	7.22781e-07	5.97595e-05
KEGG_PATHWAY	hsa04210:Apoptosis	24	3.85233	3.52213e-08	PIK3CG, CFLAR, TNF, XIAP, RELA, TP53, NFKBIA, FASLG, NFKB1, BCL2L1, BIRC3, BIRC2, AKT1, CASP6, CASP3, CASP9, BAX, NTRK1, CASP7, BCL2, CASP8, PIK3CA, FAS, AKT2	375	87	5085	3.74069	5.77628e-06	2.88815e-07	4.27086e-05
GOTERM_BP_FAT	GO:0043388~positive regulation of DNA binding	17	2.72873	3.52624e-08	IL4, IL6, TNF, MTDH, IL5, RELA, MALT1, SKI, TLR4, TGFB1, KRAS, NCOA3, NPM1, JAK2, CAT, CALM1, SMARCA4	587	70	13528	5.59688	0.000135751	7.84741e-07	6.52596e-05
GOTERM_BP_FAT	GO:0010629~negative regulation of gene expression	51	8.1862	3.53919e-08	E2F1, CDX2, TSG101, PPARG, BNIP3, NFKB1, ZEB1, PAX2, PDCD4, DAXX, TGFB1, CTNNB1, BARX2, NRG1, MYC, TWIST1, EGR1, SATB1, GABPA, TP53, RB1, NRIP1, MDM2, MDM4, SMARCA4, TNF, MTDH, BCL2L1, WT1, TCF7L1, CALCA, LANCL2, BMP4, NACC1, PHB, FOXA1, SKI, SIRT1, BRCA1, STAT3, CDKN1C, NR1I2, HDAC2, CDKN1B, HDAC1, BAX, YWHAQ, DNMT1, HDAC9, NCOR1, NCOR2	587	504	13528	2.33204	0.000136249	7.83096e-07	6.54992e-05
GOTERM_BP_FAT	GO:0031401~positive regulation of protein modification process	28	4.49438	3.54765e-08	CSF2, CAV1, TNF, FKBP1A, TLR4, TGFB1, PSMB7, INS, BCL2, IL4, BMP4, CDK1, IL6, IL5, IGF1, IGF2, BRCA1, CCNB1, PSMD14, CCND1, CD80, CCND3, CCND2, PLK1, DNMT1, JAK2, MTOR, UBA52, IL2	587	187	13528	3.45074	0.000136575	7.80482e-07	6.56557e-05
GOTERM_BP_FAT	GO:0016477~cell migration	35	5.61798	3.65637e-08	TNF, NRP1, CCL2, BCAR1, PRKDC, CUZD1, KIT, CDH2, SRF, PTEN, TGFB1, SRC, CALCA, PTK2, CD44, CTGF, RAC1, MSN, THBS1, TWIST1, FN1, B4GALT1, IL6, RET, S100P, ESR2, SMO, HIF1A, CD34, FYN, BAX, LTB4R2, CFL1, PDGFRB, ACVR1	587	276	13528	2.9225	0.00014076	7.99831e-07	6.76679e-05
GOTERM_BP_FAT	GO:0001934~positive regulation of protein amino acid phosphorylation	19	3.04976	3.81308e-08	BMP4, IL4, CSF2, CAV1, IL6, TNF, IL5, IGF1, IGF2, TLR4, TGFB1, CCND1, CD80, CCND3, CCND2, INS, BCL2, JAK2, MTOR, IL2	587	89	13528	4.91993	0.000146793	8.29399e-07	7.05681e-05
GOTERM_MF_FAT	GO:0019900~kinase binding	27	4.33387	4.25899e-08	CAV1, BCAR1, VIM, TLR4, CHEK1, FOXO3, CDH2, FTH1, CTNNB1, IGF1R, CDKN2A, MAP3K1, SLC2A1, CDK5RAP2, FAS, TOP2A, ACTB, RELA, SKI, RB1, STAT3, MAPK1, CCND1, CCND3, CCND2, JAK2, MAP3K11	556	179	12983	3.52218	3.9182e-05	1.78103e-06	6.65755e-05
GOTERM_BP_FAT	GO:0018108~peptidyl-tyrosine phosphorylation	14	2.24719	4.51152e-08	ERBB3, FYN, ERBB2, STAT5A, PDGFRA, PDGFRB, JAK2, JAK3, KIT, EGF, ABL1, STAT1, SRC, EPHB2	587	46	13528	7.014	0.000173678	9.75806e-07	8.3494e-05
GOTERM_BP_FAT	GO:0000079~regulation of cyclin-dependent protein kinase activity	15	2.4077	4.58234e-08	EGFR, CHEK1, SFN, PTEN, CDC37, AKT1, CDKN1C, CCNE2, CCND1, CDKN1A, CASP3, CDKN2A, CDKN1B, CCND3, CCND2	587	54	13528	6.40167	0.000176405	9.85587e-07	8.48046e-05
GOTERM_BP_FAT	GO:0048872~homeostasis of number of cells	20	3.21027	4.64504e-08	BMP4, IL6, STAT5A, CSF1, STAT5B, RB1, SOD1, PRDX1, BCL2L11, TGFB1, TIMP1, AKT1, BAK1, CASP3, G6PD, HMOX1, BAX, BCL2, VEGFA, FAS	587	100	13528	4.6092	0.000178818	9.93522e-07	8.5965e-05
GOTERM_BP_FAT	GO:0002694~regulation of leukocyte activation	26	4.17335	4.8964e-08	IL4, IL6, IL5, STAT5A, TBX21, ERBB2, STAT5B, CTLA4, CD276, MALT1, CD40, ZEB1, SOD1, PNP, ADA, TGFB1, MIF, CDKN1A, CASP3, CDKN2A, CD80, HMOX1, FAS, THBS1, TCF3, IL2	587	166	13528	3.60961	0.000188494	1.0415e-06	9.06169e-05
GOTERM_BP_FAT	GO:0045786~negative regulation of cell cycle	18	2.88925	5.11782e-08	EGFR, BMP4, TP53, CDK6, RB1, GAS1, PDCD4, TGFB1, CASP3, CDKN1A, CDKN2A, HDAC2, MAD2L1, CDKN1B, HDAC1, ETS1, BCL2, SMARCA4	587	81	13528	5.12133	0.000197017	1.08261e-06	9.47146e-05
GOTERM_BP_FAT	GO:0033043~regulation of organelle organization	30	4.81541	6.34039e-08	CAV1, TNF, EDN1, TPM1, CTNNB1, INS, GSN, MAP3K1, MAPT, ILK, RAC1, NPM1, RHOA, TGFA, EGF, MYC, ERCC1, MLL, IGF1, IGF2, TMSB10, BRCA1, MAD2L1, CDKN1B, CFL1, SCIN, MAP4, DNMT1, TMSB4X, MTOR, HDAC6	587	217	13528	3.18608	0.000244075	1.33391e-06	0.000117341
GOTERM_BP_FAT	GO:0050871~positive regulation of B cell activation	12	1.92616	7.44256e-08	IL4, CDKN1A, IL6, IL5, STAT5A, TBX21, STAT5B, CD40, TCF3, ADA, TGFB1, IL2	587	33	13528	8.38036	0.000286498	1.55727e-06	0.000137738
GOTERM_BP_FAT	GO:0008630~DNA damage response, signal transduction resulting in induction of apoptosis	12	1.92616	7.44256e-08	XPA, MSH6, NUPR1, HMOX1, TP53, MLH1, BRCA2, SFN, CHEK2, ABL1, BRCA1, TP73	587	33	13528	8.38036	0.000286498	1.55727e-06	0.000137738
GOTERM_BP_FAT	GO:0048732~gland development	23	3.69181	7.46434e-08	B4GALT1, EGFR, BMP4, CAV1, AR, ERBB3, STAT5A, ERBB2, STAT5B, FOXA1, BRCA2, IGF1, CDH1, MDK, BCL2L11, TGFB1, PGR, ALDH1A2, IGF1R, BCL2, NRG1, PRL, ATP7B	587	135	13528	3.92635	0.000287336	1.55339e-06	0.000138141
GOTERM_BP_FAT	GO:0050670~regulation of lymphocyte proliferation	18	2.88925	7.48939e-08	IL4, IL6, IL5, STAT5A, ERBB2, STAT5B, CD276, CTLA4, CD40, PNP, ADA, TGFB1, CASP3, CDKN1A, CDKN2A, CD80, TCF3, IL2	587	83	13528	4.99793	0.0002883	1.55022e-06	0.000138605
GOTERM_BP_FAT	GO:0018212~peptidyl-tyrosine modification	14	2.24719	7.89621e-08	ERBB3, FYN, ERBB2, STAT5A, PDGFRA, PDGFRB, JAK2, JAK3, KIT, EGF, ABL1, STAT1, SRC, EPHB2	587	48	13528	6.72175	0.000303958	1.62569e-06	0.000146134
GOTERM_BP_FAT	GO:0001763~morphogenesis of a branching structure	17	2.72873	8.13947e-08	B4GALT1, BMP4, NRP1, FOXA1, EDN1, IGF1, PAX2, TGFB1, CTNNB1, MYCN, GPC3, CD44, BCL2, ILK, VEGFA, EGF, ACVR1	587	74	13528	5.29435	0.000313321	1.66686e-06	0.000150636
GOTERM_BP_FAT	GO:0032504~multicellular organism reproduction	49	7.86517	8.23664e-08	FGF7, PTGS2, STAT5A, STAT5B, MLH1, PTTG1, FOXO3, TGFB1, PGR, AKT1, GSR, HSF1, PPP1R1B, H2AFX, FANCG, PRL, EGFR, CYP1A1, BCL2L11, NRIP1, CCND2, FANCD2, DLD, VEGFA, ACVR1, CAV1, CCL2, ERBB2, PRKDC, CHEK1, COMT, KIT, BCL2L1, WT1, BCL2, PPP2R2B, ERCC1, BMP4, B4GALT1, MSH2, BRCA2, BIRC3, SOD1, SIRT1, LEP, CCNB1, BAX, MTOR, ATP7B	587	487	13528	2.3188	0.00031706	1.67783e-06	0.000152434
GOTERM_BP_FAT	GO:0048609~reproductive process in a multicellular organism	49	7.86517	8.23664e-08	FGF7, PTGS2, STAT5A, STAT5B, MLH1, PTTG1, FOXO3, TGFB1, PGR, AKT1, GSR, HSF1, PPP1R1B, H2AFX, FANCG, PRL, EGFR, CYP1A1, BCL2L11, NRIP1, CCND2, FANCD2, DLD, VEGFA, ACVR1, CAV1, CCL2, ERBB2, PRKDC, CHEK1, COMT, KIT, BCL2L1, WT1, BCL2, PPP2R2B, ERCC1, BMP4, B4GALT1, MSH2, BRCA2, BIRC3, SOD1, SIRT1, LEP, CCNB1, BAX, MTOR, ATP7B	587	487	13528	2.3188	0.00031706	1.67783e-06	0.000152434
GOTERM_BP_FAT	GO:0048754~branching morphogenesis of a tube	16	2.56822	8.24525e-08	B4GALT1, BMP4, NRP1, FOXA1, EDN1, IGF1, PAX2, MYCN, CTNNB1, GPC3, CD44, BCL2, ILK, VEGFA, EGF, ACVR1	587	65	13528	5.67286	0.000317392	1.67075e-06	0.000152594
GOTERM_MF_FAT	GO:0008083~growth factor activity	25	4.01284	8.55785e-08	CSF2, FGF7, CSF1, FGF13, MDK, TGFB1, TYMP, INS, CTGF, TGFA, TFF1, NRG1, EGF, IL4, BMP4, IL6, IL5, IGF1, IGF2, HGF, LEP, PROK1, VEGFA, AREG, GDF15, IL2	556	161	12983	3.62589	7.87291e-05	3.42313e-06	0.000133774
GOTERM_BP_FAT	GO:0045884~regulation of survival gene product expression	10	1.60514	9.30735e-08	AKT1, CSF2, STAT5A, BAX, STAT5B, ESR1, BNIP3, BCL2L1, ESR2, MYC	587	21	13528	10.9743	0.000358269	1.87609e-06	0.00017225
GOTERM_BP_FAT	GO:0006461~protein complex assembly	50	8.02568	9.69312e-08	SYT1, HRAS, E2F3, MLH1, TGFB1, CTNNB1, GSN, ILK, CASP8, TUBB6, FAS, CAT, NRG1, MYC, TUBB3, HSP90AA1, TP53, CD40, RAD51, RRM2, RRM1, MDM2, MDM4, PRNP, EIF2AK3, MAP3K11, CAV1, FKBP4, CDH1, FKBP1A, CDH2, HPRT1, SRC, MIF, IGF1R, TUBB, PTK2, MAP3K1, RAC1, NPM1, CDA, PRKAA2, NEFL, NACC1, MLL, MALT1, SKI, BIRC3, BIRC2, BAX	587	505	13528	2.28178	0.000373115	1.94367e-06	0.000179389
GOTERM_BP_FAT	GO:0070271~protein complex biogenesis	50	8.02568	9.69312e-08	SYT1, HRAS, E2F3, MLH1, TGFB1, CTNNB1, GSN, ILK, CASP8, TUBB6, FAS, CAT, NRG1, MYC, TUBB3, HSP90AA1, TP53, CD40, RAD51, RRM2, RRM1, MDM2, MDM4, PRNP, EIF2AK3, MAP3K11, CAV1, FKBP4, CDH1, FKBP1A, CDH2, HPRT1, SRC, MIF, IGF1R, TUBB, PTK2, MAP3K1, RAC1, NPM1, CDA, PRKAA2, NEFL, NACC1, MLL, MALT1, SKI, BIRC3, BIRC2, BAX	587	505	13528	2.28178	0.000373115	1.94367e-06	0.000179389
GOTERM_BP_FAT	GO:0030155~regulation of cell adhesion	23	3.69181	9.78025e-08	TESC, TNF, ERBB3, STAT5A, CSF1, ERBB2, STAT5B, CDK6, VTN, PTEN, TPM1, ADA, TGFB1, SRC, CDKN2A, GSN, BCL2, TGFBI, ILK, JAK2, NRG1, THBS1, SPP1	587	137	13528	3.86904	0.000376469	1.95098e-06	0.000181002
GOTERM_CC_FAT	GO:0043228~non-membrane-bounded organelle	155	24.8796	9.90969e-08	S100A4, XRCC5, SNCG, KIFC1, CDX2, AURKA, CBX8, PNP, KIFC3, CTNNB1, ACTG1, TOP1, CDKN2A, RPLP0, ILK, H2AFX, FTL, KIF5B, KIF5A, GABPA, TMSB10, POLB, TACC1, TNS4, MAPK1, KRT19, KRT18, MAD2L1, HIF1A, RFC1, KRT17, SPAG5, JUN, HSPB1, RPS13, STMN1, MST1R, TNFAIP3, UBA52, SMARCA4, LMNB1, SLC38A6, CHEK1, ZNRD1, ABCA2, SRF, RPS25, PTK2, TUBB, SLC29A2, HNRNPK, HIST1H4A, RPL6, PPL, NPM1, RPL7A, RPL4, PPP2R2B…	517	2596	12782	1.47617	4.52863e-05	5.66089e-06	0.000140898
GOTERM_CC_FAT	GO:0043232~intracellular non-membrane-bounded organelle	155	24.8796	9.90969e-08	S100A4, XRCC5, SNCG, KIFC1, CDX2, AURKA, CBX8, PNP, KIFC3, CTNNB1, ACTG1, TOP1, CDKN2A, RPLP0, ILK, H2AFX, FTL, KIF5B, KIF5A, GABPA, TMSB10, POLB, TACC1, TNS4, MAPK1, KRT19, KRT18, MAD2L1, HIF1A, RFC1, KRT17, SPAG5, JUN, HSPB1, RPS13, STMN1, MST1R, TNFAIP3, UBA52, SMARCA4, LMNB1, SLC38A6, CHEK1, ZNRD1, ABCA2, SRF, RPS25, PTK2, TUBB, SLC29A2, HNRNPK, HIST1H4A, RPL6, PPL, NPM1, RPL7A, RPL4, PPP2R2B…	517	2596	12782	1.47617	4.52863e-05	5.66089e-06	0.000140898
GOTERM_MF_FAT	GO:0042803~protein homodimerization activity	38	6.09952	1.04016e-07	ERBB3, CSF1, BNIP3, NFKB1, HPRT1, SRF, DAXX, TGFB1, GSR, BCL2, IL17F, TAP1, NPM1, CDA, CAT, TCF3, TOP2A, CSF1R, B4GALT1, BMP4, HSP90AA1, MLL, MSH3, MSH2, LGALS1, BIRC5, TPD52L2, SOD1, ABCG2, XPA, G6PD, MAD2L1, BAX, VEGFA, PDGFRA, DPYD, ACVR1, MAP3K11	556	334	12983	2.65667	9.569e-05	3.98727e-06	0.000162595
GOTERM_BP_FAT	GO:0002237~response to molecule of bacterial origin	18	2.88925	1.29603e-07	IL6, CCL2, CYP1A1, PTGS2, RELA, STAT5B, NFKBIA, FASLG, MALT1, TLR4, COMT, STAT1, MAPK1, FOS, HSF1, MAPK14, JUN, ABCC5	587	86	13528	4.82358	0.000498846	2.57201e-06	0.000239854
GOTERM_BP_FAT	GO:0051248~negative regulation of protein metabolic process	27	4.33387	1.37792e-07	CAV1, FKBP1A, NFKB1, TGFB1, TIMP1, BAK1, PSMB7, EIF4EBP1, CDKN2A, INS, THBS1, RELA, PRKCG, IGF2, PSMD14, G6PD, MAD2L1, JUN, BAX, MGEA5, BUB1B, DNMT1, MDM4, EIF2AK3, IGFBP3, UBA52, IL2, HDAC6	587	187	13528	3.3275	0.00053036	2.72051e-06	0.00025501
GOTERM_CC_FAT	GO:0005615~extracellular space	58	9.30979	1.39417e-07	FGF7, MMP9, EDN1, MMP7, FASLG, VTN, TGFB1, GPC3, GSN, HMOX1, TGFBI, TGFA, NRG1, GPC1, EGFR, IL24, GRP, VEGFA, CSF2, CCL2, TNF, ERBB3, CSF1, CXCL9, CD70, KIT, SFN, ADA, MIF, CALCA, ACE, INS, KLKB1, IL17F, TFF1, EGF, THBS1, SPP1, FN1, BMP4, IL4, IL6, IL5, PSAP, LGALS1, GGH, IGF1, IGF2, SOD1, PROM1, LEP, SFRP5, MPO, AREG, GDF15, IGFBP3, SST, IGFBP4, IL2	517	685	12782	2.09337	6.37118e-05	7.07928e-06	0.000198227
GOTERM_MF_FAT	GO:0004713~protein tyrosine kinase activity	25	4.01284	1.54507e-07	EGFR, RET, FGFR4, NRP1, ERBB3, ERBB2, AXL, KIT, ALK, EPHB4, SRC, EPHB2, IGF1R, PTK2, FYN, NTRK1, ILK, PDGFRA, PDGFRB, JAK2, MST1R, JAK3, ABL1, MAP2K6, CSF1R	556	166	12983	3.51667	0.000142136	5.68583e-06	0.000241521
GOTERM_BP_FAT	GO:0032869~cellular response to insulin stimulus	16	2.56822	1.56361e-07	KAT2B, ERBB3, BCAR1, PPARG, PRKDC, FOXO1, IGF2, STAT1, AKT1, IGF1R, EIF4EBP1, CCND2, INS, PTPN1, PARP1, HDAC9, AKT2	587	68	13528	5.42259	0.000601808	3.07137e-06	0.000289374
GOTERM_BP_FAT	GO:0051674~localization of cell	36	5.77849	1.60988e-07	TNF, NRP1, CCL2, BCAR1, PRKDC, CUZD1, KIT, CDH2, SRF, PTEN, TGFB1, SRC, CALCA, PTK2, CD44, CTGF, RAC1, MSN, THBS1, TWIST1, FN1, B4GALT1, IL6, RET, S100P, ESR2, SMO, HIF1A, CD34, FYN, ETS1, BAX, LTB4R2, CFL1, PDGFRB, ACVR1	587	307	13528	2.70246	0.000619612	3.14621e-06	0.000297938
GOTERM_BP_FAT	GO:0048870~cell motility	36	5.77849	1.60988e-07	TNF, NRP1, CCL2, BCAR1, PRKDC, CUZD1, KIT, CDH2, SRF, PTEN, TGFB1, SRC, CALCA, PTK2, CD44, CTGF, RAC1, MSN, THBS1, TWIST1, FN1, B4GALT1, IL6, RET, S100P, ESR2, SMO, HIF1A, CD34, FYN, ETS1, BAX, LTB4R2, CFL1, PDGFRB, ACVR1	587	307	13528	2.70246	0.000619612	3.14621e-06	0.000297938
GOTERM_BP_FAT	GO:0048762~mesenchymal cell differentiation	14	2.24719	1.72921e-07	S100A4, ALDH1A2, SMO, RET, HIF1A, BCL2, EDN1, CFL1, HGF, NRG1, TGFB1, CTNNB1, NFATC1, ACVR1	587	51	13528	6.32635	0.000665524	3.36234e-06	0.000320022
GOTERM_BP_FAT	GO:0014031~mesenchymal cell development	14	2.24719	1.72921e-07	S100A4, ALDH1A2, SMO, RET, HIF1A, BCL2, EDN1, CFL1, HGF, NRG1, TGFB1, CTNNB1, NFATC1, ACVR1	587	51	13528	6.32635	0.000665524	3.36234e-06	0.000320022
KEGG_PATHWAY	hsa04010:MAPK signaling pathway	45	7.22311	1.81566e-07	FGFR4, HRAS, FGF7, TNF, FASLG, NFKB1, FGF13, HSPA1B, SRF, DAXX, TGFB1, AKT1, FOS, CASP3, KRAS, SOS1, MAPT, MAP3K1, RAC1, PAK1, FAS, EGF, MYC, HSPA8, MAP2K6, AKT2, EGFR, RELA, TP53, RAF1, PRKCG, DDIT3, RPS6KA5, MAPK1, ATF4, MAPK14, JUN, NTRK1, PDGFRA, HSPB1, PDGFRB, MAPK8, STMN1, DUSP6, MAP3K11	375	267	5085	2.28539	2.97763e-05	1.41794e-06	0.000220162
GOTERM_BP_FAT	GO:0048015~phosphoinositide-mediated signaling	18	2.88925	1.84164e-07	PIK3CG, HCRT, ERBB2, EDN1, PI4KA, IGF1, AURKA, CALCA, TYMS, IGF1R, HIST1H4A, GSN, SPAG5, PCNA, BUB1B, PIK3CA, TOP2A, FEN1	587	88	13528	4.71395	0.000708781	3.56297e-06	0.000340829
GOTERM_BP_FAT	GO:0051129~negative regulation of cellular component organization	23	3.69181	1.87671e-07	NRP1, TMSB10, PTEN, BRCA1, TGFB1, EPHB2, EIF4EBP1, PTK2, MAD2L1, GSN, MAP3K1, MAPT, SCIN, RAC1, NPM1, RHOA, DNMT1, MAP4, TMSB4X, THBS1, ERCC1, SPP1, HDAC6	587	142	13528	3.7328	0.000722272	3.61266e-06	0.000347319
GOTERM_BP_FAT	GO:0051091~positive regulation of transcription factor activity	15	2.4077	1.92577e-07	IL4, IL6, TNF, MTDH, IL5, RELA, MALT1, TLR4, TGFB1, KRAS, NCOA3, NPM1, JAK2, CAT, SMARCA4	587	60	13528	5.7615	0.000741145	3.68865e-06	0.000356398
GOTERM_BP_FAT	GO:0010212~response to ionizing radiation	15	2.4077	1.92577e-07	CAV1, CCL2, MSH2, TP53, PRKDC, BRCA2, BRCA1, CASP6, BAK1, CCND1, FANCD2, BAX, BCL2, H2AFX, ERCC1	587	60	13528	5.7615	0.000741145	3.68865e-06	0.000356398
GOTERM_BP_FAT	GO:0001776~leukocyte homeostasis	12	1.92616	2.0519e-07	AKT1, BAK1, CASP3, IL6, BCL2, STAT5A, BAX, STAT5B, FAS, SOD1, BCL2L11, TGFB1	587	36	13528	7.682	0.000789668	3.91079e-06	0.000379741
GOTERM_BP_FAT	GO:0007423~sensory organ development	30	4.81541	2.06205e-07	ERBB3, ERBB2, EDN1, FASLG, ZEB1, PAX2, TGFB1, WT1, EPHB2, CTNNB1, ALDH1A2, BAK1, CASP6, MAP3K1, BCL2, POU4F3, COL11A1, MYC, BMP4, EGFR, DFNA5, CYP1A1, GAS1, SOD1, STAT3, BCL2L11, CDKN1B, BAX, VEGFA, PDGFRA	587	229	13528	3.01913	0.000793574	3.91078e-06	0.00038162
GOTERM_CC_FAT	GO:0009986~cell surface	37	5.939	2.06803e-07	CYP3A4, CAV1, TNF, FASLG, TLR4, COMT, KIT, EPHB4, ADA, TGFB1, IL17RB, GSR, ACE, GPC3, CD44, TGFA, HSPA5, FAS, THBS1, GPC1, HSPA8, B4GALT1, GDI2, CTLA4, CD276, SLC3A2, ABCB1, CD40, PROM1, CD80, CD34, CD59, VEGFA, CNTN1, HSPB1, AREG, CTSG	517	348	12782	2.62864	9.45044e-05	9.45084e-06	0.000294037
GOTERM_BP_FAT	GO:0034097~response to cytokine stimulus	17	2.72873	2.13381e-07	PTGS2, MCL1, RELA, BCL2L1, STAT1, SRF, SRC, STAT3, CTNNB1, ALDH1A2, FOS, CASP6, CASP3, JUN, BCL2, CASP8, PDGFRA	587	79	13528	4.95927	0.00082118	4.02704e-06	0.0003949
GOTERM_BP_FAT	GO:0060485~mesenchyme development	14	2.24719	2.2154e-07	S100A4, ALDH1A2, SMO, RET, HIF1A, BCL2, EDN1, CFL1, HGF, NRG1, TGFB1, CTNNB1, NFATC1, ACVR1	587	52	13528	6.20469	0.000852566	4.16063e-06	0.00041
GOTERM_BP_FAT	GO:0019221~cytokine-mediated signaling pathway	16	2.56822	2.34654e-07	IL6, IL5, CCL2, TNF, RELA, STAT5A, STAT5B, FKBP1A, KIT, STAT1, STAT3, LEP, KRAS, KRT18, KRT8, JAK3	587	70	13528	5.26766	0.000903011	4.38552e-06	0.00043427
GOTERM_BP_FAT	GO:0010332~response to gamma radiation	10	1.60514	2.39351e-07	BAK1, CASP6, CAV1, CCL2, FANCD2, BCL2, BAX, TP53, PRKDC, BRCA2	587	23	13528	10.02	0.000921077	4.45169e-06	0.000442962
GOTERM_BP_FAT	GO:0016481~negative regulation of transcription	46	7.38363	2.47959e-07	E2F1, CDX2, MTDH, TNF, TSG101, PPARG, NFKB1, ZEB1, PAX2, DAXX, PDCD4, TGFB1, TCF7L1, WT1, CTNNB1, CALCA, BARX2, LANCL2, NRG1, TWIST1, EGR1, SATB1, NACC1, PHB, GABPA, FOXA1, TP53, SKI, RB1, SIRT1, BRCA1, STAT3, NRIP1, CDKN1C, NR1I2, HDAC2, CDKN1B, HDAC1, YWHAQ, MDM2, DNMT1, MDM4, HDAC9, NCOR1, NCOR2, SMARCA4	587	459	13528	2.30962	0.000954186	4.58961e-06	0.000458893
GOTERM_BP_FAT	GO:0032870~cellular response to hormone stimulus	22	3.5313	2.56436e-07	KAT2B, ERBB3, STAT5A, BCAR1, PPARG, STAT5B, PRKDC, FOXO1, IGF2, CUZD1, STAT1, STAT3, AKT1, IGF1R, FOS, EIF4EBP1, CCND2, INS, JAK2, PTPN1, PARP1, HDAC9, AKT2	587	133	13528	3.81212	0.000986793	4.72382e-06	0.000474582
GOTERM_BP_FAT	GO:0051130~positive regulation of cellular component organization	26	4.17335	2.72773e-07	CAV1, TNF, EDN1, PPT1, KIT, SRF, TPM1, TGFB1, AKT1, INS, MAP3K1, MAPT, ILK, RAC1, NPM1, RHOA, TGFA, EGF, NEFL, IGF1, IGF2, CDKN1B, CFL1, MGEA5, DNMT1, MTOR, HDAC6	587	181	13528	3.31047	0.00104963	5.00083e-06	0.000504816
GOTERM_BP_FAT	GO:0051051~negative regulation of transport	22	3.5313	3.32039e-07	HCRT, TNF, PTGS2, ERBB3, EDN1, PTGS1, NFKBIA, IGF2, NFKB1, PTEN, ADA, TGFB1, CALCA, AKT1, INS, HMOX1, BCL2, RAC1, EGF, NRG1, THBS1, CALM1, AKT2	587	135	13528	3.75564	0.00127753	6.05852e-06	0.000614498
KEGG_PATHWAY	hsa05211:Renal cell carcinoma	20	3.21027	3.58991e-07	PIK3CG, HRAS, RAF1, EGLN1, HGF, TGFB1, AKT1, MAPK1, KRAS, HIF1A, ETS1, JUN, SOS1, VEGFA, SLC2A1, RAC1, PIK3CA, TGFA, PAK1, AKT2	375	70	5085	3.87429	5.88728e-05	2.67611e-06	0.000435305
GOTERM_BP_FAT	GO:0030879~mammary gland development	15	2.4077	3.68096e-07	B4GALT1, CAV1, ERBB3, ERBB2, STAT5A, STAT5B, IGF1, BRCA2, BCL2L11, TGFB1, PGR, IGF1R, NRG1, PRL, ATP7B	587	63	13528	5.48714	0.00141616	6.68473e-06	0.000681227
GOTERM_BP_FAT	GO:0007050~cell cycle arrest	19	3.04976	3.92069e-07	KAT2B, MSH2, TSG101, TP53, RB1, GAS1, TGFB1, TP73, DDIT3, CDKN1C, PPP1R9B, CDKN1A, CDKN2A, CDKN1B, RASSF1, ILK, THBS1, MYC, MAP2K6	587	103	13528	4.2512	0.00150833	7.08667e-06	0.000725594
GOTERM_BP_FAT	GO:0048660~regulation of smooth muscle cell proliferation	13	2.08668	3.92913e-07	EGFR, IL6, TNF, PTGS2, JUN, ILK, VEGFA, EDN1, STAT5B, IGF1, COMT, STAT1, IGFBP3	587	46	13528	6.513	0.00151157	7.06875e-06	0.000727156
GOTERM_BP_FAT	GO:0001525~angiogenesis	23	3.69181	3.93368e-07	B4GALT1, BMP4, NRP1, EDN1, SRF, PTEN, NCL, CTNNB1, ANXA2, TYMP, PTK2, HIF1A, CTGF, PROK1, HMOX1, MAPK14, JUN, VEGFA, CASP8, TGFA, EGF, THBS1, ACVR1	587	148	13528	3.58147	0.00151332	7.04401e-06	0.000727998
GOTERM_BP_FAT	GO:0051249~regulation of lymphocyte activation	23	3.69181	3.93368e-07	IL4, IL6, IL5, STAT5A, TBX21, ERBB2, STAT5B, CD276, CTLA4, MALT1, ZEB1, CD40, SOD1, PNP, ADA, TGFB1, CASP3, CDKN1A, CDKN2A, CD80, FAS, TCF3, IL2	587	148	13528	3.58147	0.00151332	7.04401e-06	0.000727998
GOTERM_BP_FAT	GO:0051253~negative regulation of RNA metabolic process	39	6.26003	4.02431e-07	E2F1, CDX2, TNF, MTDH, TSG101, PPARG, NFKB1, ZEB1, PAX2, DAXX, TCF7L1, WT1, CTNNB1, BARX2, NPM1, TWIST1, EGR1, SATB1, GABPA, FOXA1, TP53, SKI, RB1, SIRT1, STAT3, NRIP1, CDKN1C, CDKN1B, HDAC2, HDAC1, YWHAQ, MDM2, RPS13, DNMT1, MDM4, HDAC9, NCOR1, NCOR2, SMARCA4	587	362	13528	2.48286	0.00154816	7.17293e-06	0.00074477
GOTERM_BP_FAT	GO:0009792~embryonic development ending in birth or egg hatching	37	5.939	4.30626e-07	CDX2, EDN1, PRKDC, CDH1, EGLN1, BCL2L1, ZEB1, SRF, TPM1, YBX1, ADA, ALDH1A2, HSF1, COL4A3BP, CASP8, COL11A1, TWIST1, BMP4, AR, CYP1A1, MSH2, GABPA, TP53, BRCA2, GAS1, BRCA1, BCL2L11, RBBP8, SMO, HIF1A, HOXB7, CFL1, PDGFRA, PDGFRB, TFAP2A, ACVR1, SMARCA4	587	334	13528	2.553	0.00165654	7.64011e-06	0.00079695
GOTERM_BP_FAT	GO:0010638~positive regulation of organelle organization	17	2.72873	4.35492e-07	CAV1, TNF, EDN1, IGF1, IGF2, TPM1, CDKN1B, INS, MAPT, MAP3K1, NPM1, RAC1, CFL1, RHOA, DNMT1, TGFA, MTOR, EGF	587	83	13528	4.72026	0.00167524	7.691e-06	0.000805955
GOTERM_BP_FAT	GO:0030182~neuron differentiation	44	7.0626	4.44995e-07	NRP1, ERBB3, ERBB2, CDH1, NAPA, PPT1, HPRT1, PAX2, SRF, PTEN, EPHB2, IGF1R, ALDH1A2, TUBB, PTK2, CD44, BCL2, ILK, RAC1, MTCH1, POU4F3, NEFL, TUBB3, BMP4, EGFR, ACTB, DFNA5, IL6, RET, FOXA1, GAS1, SOD1, STAT3, TP73, LEP, ATP7A, CDKN1C, PPP1R9B, SMO, BTG2, NTRK1, VEGFA, JAK2, UBA52	587	438	13528	2.31512	0.00171177	7.82295e-06	0.000823543
GOTERM_BP_FAT	GO:0045471~response to ethanol	15	2.4077	4.52675e-07	CCL2, STAT5B, GGH, TLR4, SOD1, PTEN, BIRC2, STAT3, UGT1A6, CCND1, CCND2, GSN, FYN, BCL2, PEMT	587	64	13528	5.40141	0.00174128	7.92178e-06	0.000837755
GOTERM_BP_FAT	GO:0042110~T cell activation	21	3.37079	4.52683e-07	EGR1, STAT5A, STAT5B, TP53, CD276, PRKDC, MALT1, FKBP1A, IGF2, ADA, TGFB1, CTNNB1, ATP7A, CD80, CCND3, INS, FYN, BAX, BCL2, IRF1, FAS, IL2	587	126	13528	3.841	0.00174131	7.88608e-06	0.00083777
GOTERM_BP_FAT	GO:0042542~response to hydrogen peroxide	14	2.24719	5.62097e-07	RELA, BCL2L1, STAT1, SOD1, PRDX1, DDIT3, ADA, CASP6, HMOX1, BCL2, JUN, MPO, CAT, HDAC6	587	56	13528	5.7615	0.00216173	9.74803e-06	0.00104026
GOTERM_BP_FAT	GO:0070665~positive regulation of leukocyte proliferation	14	2.24719	5.62097e-07	IL4, IL6, IL5, CSF1, STAT5A, STAT5B, CD276, CD40, PNP, ADA, CDKN1A, CD80, TCF3, IL2	587	56	13528	5.7615	0.00216173	9.74803e-06	0.00104026
GOTERM_BP_FAT	GO:0032946~positive regulation of mononuclear cell proliferation	14	2.24719	5.62097e-07	IL4, IL6, IL5, CSF1, STAT5A, STAT5B, CD276, CD40, PNP, ADA, CDKN1A, CD80, TCF3, IL2	587	56	13528	5.7615	0.00216173	9.74803e-06	0.00104026
GOTERM_BP_FAT	GO:0000082~G1/S transition of mitotic cell cycle	14	2.24719	5.62097e-07	EGFR, E2F4, RB1, CDK4, RBBP8, AKT1, CCND1, CDKN1A, CDKN2A, CDKN1B, CCND2, BCL2, ACVR1, NFATC1	587	56	13528	5.7615	0.00216173	9.74803e-06	0.00104026
GOTERM_BP_FAT	GO:0060429~epithelium development	29	4.6549	5.76868e-07	E2F4, TSG101, PPARG, SFN, PAX2, WT1, CTNNB1, PGR, ALDH1A2, CASP3, GPC3, CD44, BCL2, PPL, ILK, CASP8, TWIST1, B4GALT1, BMP4, RET, FOXA1, EVPL, CA9, JUN, VEGFA, CFL1, TFAP2A, EMP1, SMARCA4	587	227	13528	2.9442	0.00221848	9.95933e-06	0.00106759
GOTERM_BP_FAT	GO:0031960~response to corticosteroid stimulus	17	2.72873	6.1146e-07	BMP4, CAV1, IL6, TNF, CCL2, PTGS2, PTGS1, SRC, ABCB4, UGT1A6, FOS, CCND1, CDKN1A, KRAS, BCL2, FAS, NEFL	587	85	13528	4.6092	0.00235135	1.05094e-05	0.00113161
GOTERM_BP_FAT	GO:0000077~DNA damage checkpoint	13	2.08668	6.49788e-07	CDK1, CCND1, XPC, MSH2, MAPK14, TP53, BRIP1, CHEK1, H2AFX, CHEK2, CCNA2, BRCA1, GTSE1	587	48	13528	6.24162	0.00249856	1.11185e-05	0.00120255
KEGG_PATHWAY	hsa04620:Toll-like receptor signaling pathway	24	3.85233	6.72333e-07	PIK3CG, IL6, TNF, RELA, CXCL9, NFKBIA, TLR4, NFKB1, CD40, TLR5, STAT1, AKT1, MAPK1, FOS, CD80, MAPK14, JUN, CASP8, RAC1, PIK3CA, MAPK8, MAP2K6, AKT2, SPP1	375	101	5085	3.22218	0.000110257	4.79402e-06	0.000815254
GOTERM_BP_FAT	GO:0033273~response to vitamin	15	2.4077	6.75944e-07	BMP4, MUC1, CCL2, CYP1A1, PTGS2, RELA, PPARG, TGFB1, ALDH1A2, CCND1, CD44, GSN, BCL2, PEMT, SPP1	587	66	13528	5.23773	0.002599	1.15149e-05	0.00125095
GOTERM_BP_FAT	GO:0042113~B cell activation	16	2.56822	7.2613e-07	IL4, MSH6, MSH2, TP53, MLH1, PRKDC, MALT1, CD40, ADA, BAK1, NTRK1, BAX, BCL2, HDAC9, TCF3, ERCC1	587	76	13528	4.85179	0.0027917	1.23153e-05	0.00134383
GOTERM_CC_FAT	GO:0031982~vesicle	55	8.82825	8.30428e-07	SYT1, PDIA3, FASLG, CUZD1, PRDX1, CANX, TGFB1, SLC2A1, PRL, AKT2, EGFR, BSG, HSP90AA1, ACRBP, PI4KA, SLC3A2, CFTR, GRM4, DLD, VEGFA, CTSD, MDM2, SRI, HCRT, YWHAZ, CAV1, PPT1, ABCA2, ABCA1, KIT, ABCA3, TIMP1, CD9, RAC1, RAB11A, HSPA5, EGF, THBS1, HSPA8, FN1, SPP1, BMP4, BECN1, CTLA4, GGH, BRCA2, IGF1, HGF, SOD1, ANXA2, ATP7A, ABCC4, PTPN1, YKT6, ATP7B	517	670	12782	2.02953	0.000379434	3.44999e-05	0.00118072
GOTERM_CC_FAT	GO:0015630~microtubule cytoskeleton	48	7.70465	8.53107e-07	KIFC1, SNCG, CHEK1, ABCA2, AURKA, PAX2, GTSE1, KIFC3, CTNNB1, AKT1, KIF2C, TUBB, MAPT, NPM1, TUBB6, CDK5RAP2, CNTLN, MYC, TOP2A, TUBB3, CDK1, KIF5B, KIF5A, BRCA2, BIRC5, POLB, RB1, BRCA1, TACC1, CCNB1, KIF1A, MAD2L1, G6PD, KRT18, SPAG5, PLK1, MAPK14, RASSF1, NINL, BUB1B, HSPB1, MAP4, STMN1, TNFAIP3, NCOR1, CALM1, HDAC6, MAP3K11	517	549	12782	2.16161	0.000389794	3.24887e-05	0.00121296
GOTERM_BP_FAT	GO:0032496~response to lipopolysaccharide	16	2.56822	8.66338e-07	CCL2, CYP1A1, PTGS2, RELA, STAT5B, NFKBIA, FASLG, TLR4, COMT, STAT1, FOS, MAPK1, HSF1, MAPK14, JUN, ABCC5	587	77	13528	4.78878	0.00332984	1.46288e-05	0.00160331
GOTERM_MF_FAT	GO:0003684~damaged DNA binding	13	2.08668	9.064e-07	MSH6, XPA, XPC, MSH3, MSH2, H2AFX, POLB, FANCG, XRCC1, FEN1, BRCA1, ERCC1, RAD51	556	50	12983	6.07119	0.00083354	3.20721e-05	0.00141685
GOTERM_BP_FAT	GO:0032269~negative regulation of cellular protein metabolic process	25	4.01284	9.07704e-07	CAV1, FKBP1A, NFKB1, TGFB1, TIMP1, BAK1, PSMB7, EIF4EBP1, CDKN2A, INS, THBS1, PRKCG, IGF2, PSMD14, G6PD, MAD2L1, BAX, JUN, MGEA5, BUB1B, DNMT1, EIF2AK3, IGFBP3, UBA52, IL2, HDAC6	587	180	13528	3.20083	0.00348856	1.52604e-05	0.00167986
GOTERM_CC_FAT	GO:0031988~membrane-bounded vesicle	49	7.86517	9.341e-07	HCRT, SYT1, YWHAZ, PDIA3, FASLG, PPT1, CUZD1, ABCA2, KIT, ABCA1, ABCA3, CANX, PRDX1, TGFB1, TIMP1, CD9, SLC2A1, RAC1, RAB11A, HSPA5, EGF, THBS1, PRL, HSPA8, SPP1, FN1, AKT2, BMP4, EGFR, BSG, HSP90AA1, ACRBP, BECN1, PI4KA, CTLA4, GGH, SLC3A2, IGF1, BRCA2, CFTR, HGF, ANXA2, ATP7A, VEGFA, DLD, MDM2, ABCC4, CTSD, ATP7B	517	568	12782	2.13283	0.000426793	3.28367e-05	0.00132812
GOTERM_BP_FAT	GO:0043009~chordate embryonic development	36	5.77849	9.79136e-07	CDX2, EDN1, PRKDC, CDH1, EGLN1, BCL2L1, ZEB1, SRF, TPM1, YBX1, ADA, ALDH1A2, HSF1, COL4A3BP, CASP8, COL11A1, TWIST1, BMP4, AR, MSH2, GABPA, TP53, BRCA2, GAS1, BRCA1, BCL2L11, RBBP8, SMO, HIF1A, HOXB7, CFL1, PDGFRA, PDGFRB, TFAP2A, ACVR1, SMARCA4	587	331	13528	2.50651	0.00376258	1.63898e-05	0.00181206
GOTERM_BP_FAT	GO:0050730~regulation of peptidyl-tyrosine phosphorylation	15	2.4077	9.93294e-07	EGFR, IL4, CSF2, CAV1, IL6, IL5, IGF1, TLR4, IGF2, CD80, INS, PDGFRB, JAK2, MTOR, EGF, IL2	587	68	13528	5.08368	0.00381688	1.65548e-05	0.00183826
GOTERM_BP_FAT	GO:0051384~response to glucocorticoid stimulus	16	2.56822	1.03043e-06	BMP4, IL6, CAV1, CCL2, TNF, PTGS2, PTGS1, ABCB4, UGT1A6, FOS, CDKN1A, CCND1, KRAS, BCL2, FAS, NEFL	587	78	13528	4.72738	0.00395929	1.70996e-05	0.00190698
GOTERM_BP_FAT	GO:0050867~positive regulation of cell activation	19	3.04976	1.23044e-06	IL4, IL6, IL5, STAT5A, TBX21, STAT5B, CD276, MALT1, TLR4, CD40, PNP, ADA, TGFB1, CDKN1A, CD80, JAK2, THBS1, TCF3, IL2	587	111	13528	3.94481	0.004726	2.03311e-05	0.00227714
GOTERM_BP_FAT	GO:0043086~negative regulation of catalytic activity	32	5.13644	1.23449e-06	CAV1, PPARG, FKBP1A, NFKB1, SFN, PDCD4, AKT1, CASP3, PSMB7, CDKN2A, INS, ILK, HSPA5, NQO1, TP53, IGF2, BIRC5, RB1, SIRT1, TP73, CDKN1C, ATP7A, GRM4, CDKN1A, PSMD14, CDKN1B, MAD2L1, RGS3, LTB4R2, BUB1B, UBA52, HDAC6, DUSP6	587	277	13528	2.66235	0.00474152	2.03109e-05	0.00228463
GOTERM_BP_FAT	GO:0000165~MAPKKK cascade	25	4.01284	1.35599e-06	CAV1, TNF, FPR1, FGF13, DAXX, INS, MAP3K1, TGFA, PAK1, THBS1, EGF, MAP2K6, EGFR, RET, BIRC7, IGF2, HGF, SOD1, GRM4, MAPK1, RGS3, PROK1, MAPK8, JAK2, MAP3K11, DUSP6	587	184	13528	3.13125	0.00520696	2.22149e-05	0.00250948
GOTERM_BP_FAT	GO:0032101~regulation of response to external stimulus	23	3.69181	1.37286e-06	CAV1, IL6, PTGS2, BECN1, STAT5A, EDN1, STAT5B, PPARG, CD276, IGF2, TLR4, ADA, TGFB1, ANXA2, LEP, INS, KLKB1, VEGFA, JAK2, MTOR, THBS1, NT5E, IL2, SPP1	587	159	13528	3.3337	0.00527156	2.2396e-05	0.0025407
GOTERM_BP_FAT	GO:0021700~developmental maturation	18	2.88925	1.4218e-06	RET, PTGS2, FOXA1, PPARG, BRCA2, FOXO3, CTNNB1, TIMP1, CDKN1C, AKT1, CCNB1, PGR, BARX2, G6PD, CD44, VEGFA, DLD, MTCH1	587	101	13528	4.10721	0.00545898	2.30965e-05	0.00263127
GOTERM_BP_FAT	GO:0043029~T cell homeostasis	9	1.44462	1.45804e-06	AKT1, CASP3, BCL2, STAT5A, BAX, STAT5B, FAS, BCL2L11, TGFB1	587	21	13528	9.87686	0.00559775	2.35857e-05	0.00269834
GOTERM_BP_FAT	GO:0034599~cellular response to oxidative stress	12	1.92616	1.48987e-06	ATP7A, FOS, HIF1A, G6PD, HMOX1, MPO, ROMO1, CAT, SOD1, TPM1, PRDX1, HDAC6	587	43	13528	6.43144	0.00571957	2.39997e-05	0.00275724
GOTERM_MF_FAT	GO:0008134~transcription factor binding	47	7.54414	1.55708e-06	E2F1, YWHAZ, E2F4, CDX2, MTDH, TSG101, PPARG, NFKBIA, PRKDC, ZEB1, SRF, DAXX, CTNNB1, CDKN2A, BCL2, NPM1, NRG1, TCF3, PRAME, KAT2B, RELA, GABPA, TP53, SKI, RB1, ESR2, SIRT1, BRCA1, STAT3, DDIT3, SFRS2, NRIP1, NR1I2, HDAC2, HIF1A, NCOA3, HDAC1, ETS1, JUN, TFAP2A, DNMT1, SIAH2, HDAC9, PARP1, NCOR1, NCOR2, SMARCA4	556	513	12983	2.13934	0.00143149	5.30546e-05	0.00243396
GOTERM_BP_FAT	GO:0000122~negative regulation of transcription from RNA polymerase II promoter	31	4.97592	1.55957e-06	E2F1, TNF, MTDH, CDX2, PPARG, NFKB1, ZEB1, PAX2, WT1, CTNNB1, BARX2, TWIST1, EGR1, SATB1, GABPA, FOXA1, TP53, SKI, RB1, STAT3, NRIP1, CDKN1C, HDAC2, HDAC1, MDM2, DNMT1, MDM4, HDAC9, NCOR1, NCOR2, SMARCA4	587	266	13528	2.68581	0.00598635	2.50178e-05	0.00288623
GOTERM_CC_FAT	GO:0000307~cyclin-dependent protein kinase holoenzyme complex	7	1.1236	1.63415e-06	CDKN1A, CCND1, CCND3, CCND2, PCNA, CDK6, CDK4	517	11	12782	15.7331	0.000746527	5.33418e-05	0.00232345
GOTERM_BP_FAT	GO:0031570~DNA integrity checkpoint	13	2.08668	1.64234e-06	CDK1, CCND1, XPC, MSH2, MAPK14, TP53, BRIP1, CHEK1, H2AFX, CHEK2, CCNA2, BRCA1, GTSE1	587	52	13528	5.7615	0.00630305	2.62362e-05	0.0030394
GOTERM_BP_FAT	GO:0002260~lymphocyte homeostasis	10	1.60514	1.66507e-06	AKT1, BAK1, CASP3, BCL2, STAT5A, BAX, STAT5B, FAS, BCL2L11, TGFB1	587	28	13528	8.23071	0.00639004	2.64895e-05	0.00308148
GOTERM_BP_FAT	GO:0010564~regulation of cell cycle process	19	3.04976	1.83461e-06	TNF, CYP1A1, EDN1, IGF1, BRCA2, IGF2, BIRC5, RB1, GAS1, BRCA1, GTSE1, TGFB1, PPP1R9B, CDKN2A, MAD2L1, INS, NPM1, TGFA, EGF, SMARCA4	587	114	13528	3.841	0.00703837	2.90665e-05	0.00339523
KEGG_PATHWAY	hsa05130:Pathogenic Escherichia coli infection	17	2.72873	1.88124e-06	ACTB, YWHAZ, CDH1, TLR4, TLR5, NCL, CTNNB1, ACTG1, TUBB, CTTN, KRT18, FYN, YWHAQ, RHOA, TUBB6, ABL1, TUBB3	375	57	5085	4.04421	0.000308476	1.28551e-05	0.00228113
GOTERM_BP_FAT	GO:0070661~leukocyte proliferation	12	1.92616	1.90963e-06	ACE, CCND3, FYN, BCL2, BAX, TP53, MALT1, FKBP1A, CD40, HPRT1, IMPDH2, TGFB1	587	44	13528	6.28527	0.00732511	3.0131e-05	0.00353406
GOTERM_BP_FAT	GO:0032943~mononuclear cell proliferation	12	1.92616	1.90963e-06	ACE, CCND3, FYN, BCL2, BAX, TP53, MALT1, FKBP1A, CD40, HPRT1, IMPDH2, TGFB1	587	44	13528	6.28527	0.00732511	3.0131e-05	0.00353406
GOTERM_BP_FAT	GO:0006302~double-strand break repair	14	2.24719	1.94551e-06	XRCC5, MSH2, TP53, MLH1, PRKDC, BRCA2, BRIP1, SOD1, BRCA1, RAD51, RECQL, H2AFX, ERCC1, FEN1	587	62	13528	5.20393	0.00746224	3.05719e-05	0.00360046
GOTERM_BP_FAT	GO:0045892~negative regulation of transcription, DNA-dependent	37	5.939	1.97638e-06	E2F1, TNF, MTDH, CDX2, TSG101, PPARG, NFKB1, ZEB1, PAX2, DAXX, TCF7L1, WT1, CTNNB1, BARX2, TWIST1, EGR1, SATB1, GABPA, FOXA1, TP53, SKI, RB1, SIRT1, STAT3, NRIP1, CDKN1C, CDKN1B, HDAC2, HDAC1, YWHAQ, MDM2, DNMT1, MDM4, HDAC9, NCOR1, NCOR2, SMARCA4	587	356	13528	2.39523	0.0075802	3.09307e-05	0.0036576
GOTERM_BP_FAT	GO:0007005~mitochondrion organization	21	3.37079	1.98682e-06	YWHAZ, HSP90AA1, TP53, BNIP3, BCL2L1, SFN, TP73, AKT1, ATP7A, BAK1, TYMP, CASP3, CDKN2A, JUN, BAX, CASP7, BCL2, COL4A3BP, MAP3K1, FANCG, MYC	587	138	13528	3.507	0.00762008	3.09682e-05	0.00367691
GOTERM_CC_FAT	GO:0016023~cytoplasmic membrane-bounded vesicle	47	7.54414	2.15289e-06	HCRT, SYT1, YWHAZ, PDIA3, FASLG, PPT1, CUZD1, ABCA2, KIT, ABCA1, ABCA3, CANX, PRDX1, TGFB1, TIMP1, CD9, SLC2A1, RAC1, RAB11A, HSPA5, THBS1, EGF, PRL, HSPA8, FN1, AKT2, EGFR, BSG, HSP90AA1, ACRBP, BECN1, PI4KA, CTLA4, GGH, SLC3A2, IGF1, BRCA2, CFTR, HGF, ANXA2, ATP7A, VEGFA, DLD, MDM2, ABCC4, CTSD, ATP7B	517	550	12782	2.11273	0.000983388	6.55893e-05	0.00306099
GOTERM_BP_FAT	GO:0051241~negative regulation of multicellular organismal process	23	3.69181	2.32526e-06	HCRT, CAV1, IL6, TNF, PTGS2, PPARG, EDN1, IGF2, NFKB1, SOD1, ANXA4, ADA, ANXA2, CALCA, HSF1, INS, HMOX1, KLKB1, VEGFA, MGEA5, JAK2, THBS1, EIF2AK3, IL2	587	164	13528	3.23206	0.0089123	3.60971e-05	0.00430323
GOTERM_BP_FAT	GO:0042326~negative regulation of phosphorylation	12	1.92616	2.42968e-06	CDKN1C, BAK1, CDKN1A, CAV1, CDKN1B, CDKN2A, JUN, BAX, FKBP1A, IGFBP3, TGFB1, IL2	587	45	13528	6.1456	0.00931067	3.75667e-05	0.00449648
GOTERM_BP_FAT	GO:0010551~regulation of specific transcription from RNA polymerase II promoter	17	2.72873	2.48352e-06	PPARG, TP53, NFKBIA, PRKDC, NFKB1, SRF, SIRT1, CTNNB1, HDAC2, HDAC1, ETS1, MAP3K1, HDAC9, TCF3, NCOR1, NCOR2, SMARCA4	587	94	13528	4.16789	0.00951598	3.82455e-05	0.00459611
GOTERM_BP_FAT	GO:0032355~response to estradiol stimulus	13	2.08668	2.52147e-06	BMP4, CASP6, ALDH1A2, PTGS2, CCND2, STAT5B, PDGFRA, AURKA, TFF1, CCNA2, PTEN, STAT3, TGFB1	587	54	13528	5.54811	0.0096607	3.86752e-05	0.00466634
GOTERM_CC_FAT	GO:0031410~cytoplasmic vesicle	52	8.34671	2.64782e-06	SYT1, PDIA3, FASLG, CUZD1, PRDX1, CANX, TGFB1, SLC2A1, PRL, AKT2, EGFR, BSG, HSP90AA1, ACRBP, PI4KA, SLC3A2, CFTR, GRM4, DLD, VEGFA, MDM2, CTSD, HCRT, YWHAZ, CAV1, ABCA2, PPT1, ABCA1, KIT, ABCA3, TIMP1, CD9, RAC1, RAB11A, HSPA5, EGF, THBS1, HSPA8, FN1, BECN1, CTLA4, GGH, BRCA2, IGF1, HGF, SOD1, ANXA2, ATP7A, ABCC4, PTPN1, YKT6, ATP7B	517	642	12782	2.00252	0.00120932	7.56256e-05	0.00376467
GOTERM_BP_FAT	GO:0070482~response to oxygen levels	21	3.37079	2.79427e-06	CAV1, CCL2, CYP1A1, STAT5B, EDN1, BNIP3, EGLN1, BCL2L1, XRCC1, BIRC2, ADA, TGFB1, ACE, CDKN1A, HIF1A, CA9, HMOX1, BCL2, VEGFA, PDGFRA, THBS1	587	141	13528	3.43238	0.0107003	4.26893e-05	0.00517118
GOTERM_BP_FAT	GO:0031668~cellular response to extracellular stimulus	14	2.24719	2.84071e-06	CAV1, NUAK2, BECN1, TP53, AXL, SIRT1, FOS, PPP1R9B, CDKN1A, HMOX1, JUN, CTSD, HSPA5, HDAC6	587	64	13528	5.04131	0.0108771	4.32273e-05	0.00525712
GOTERM_BP_FAT	GO:0051960~regulation of nervous system development	25	4.01284	2.91257e-06	XRCC5, BMP4, NRP1, RELA, FOXA1, PPARG, TP53, IGF1, CDH2, KIT, TGFB1, EPHB2, SMO, PTK2, CCND2, MAPT, BCL2, ILK, RHOA, CDK5RAP2, EGF, NEFL, EIF2AK3, UBA52, SPP1	587	192	13528	3.00078	0.0111508	4.41463e-05	0.00539011
KEGG_PATHWAY	hsa05216:Thyroid cancer	12	1.92616	3.04083e-06	MAPK1, HRAS, RET, CCND1, KRAS, NTRK1, PPARG, TP53, CDH1, MYC, TCF7L1, CTNNB1	375	29	5085	5.61103	0.000498573	1.99477e-05	0.00368719
GOTERM_BP_FAT	GO:0050671~positive regulation of lymphocyte proliferation	13	2.08668	3.09978e-06	IL4, IL6, IL5, STAT5A, STAT5B, CD276, CD40, PNP, ADA, CDKN1A, CD80, TCF3, IL2	587	55	13528	5.44724	0.0118633	4.67996e-05	0.00573657
GOTERM_BP_FAT	GO:0044087~regulation of cellular component biogenesis	21	3.37079	3.12334e-06	CAV1, EDN1, TMSB10, KIT, SRF, PTEN, TPM1, PTK2, EIF4EBP1, CDKN1B, GSN, MAPT, MAP3K1, SCIN, RAC1, RHOA, TMSB4X, MTOR, THBS1, UBA52, HDAC6	587	142	13528	3.40821	0.0119529	4.69711e-05	0.00578017
GOTERM_BP_FAT	GO:0046777~protein amino acid autophosphorylation	16	2.56822	3.20445e-06	EGFR, ERBB2, KIT, AKT1, IGF1R, PTK2, FYN, MAP3K1, PDGFRA, CDK12, PDGFRB, JAK2, MTOR, PAK1, EIF2AK3, MAP3K11	587	85	13528	4.33807	0.0122613	4.80033e-05	0.00593026
GOTERM_BP_FAT	GO:0048729~tissue morphogenesis	24	3.85233	3.20886e-06	BMP4, RET, FGF7, FKBP1A, PAX2, TPM1, SNAI1, TCF7L1, CTNNB1, ATP7A, ALDH1A2, GPC3, CA9, CD44, BCL2, ILK, CFL1, CASP8, TFAP2A, TXNRD1, COL11A1, SMARCA4, ACVR1, TWIST1	587	180	13528	3.0728	0.0122781	4.7883e-05	0.00593842
GOTERM_BP_FAT	GO:0001817~regulation of cytokine production	24	3.85233	3.52971e-06	IL6, TNF, STAT5A, RELA, PPARG, STAT5B, CD276, MALT1, IGF2, NFKB1, TLR4, CD40, SOD1, TGFB1, CALCA, HIF1A, REL, CD80, HSF1, INS, HMOX1, IL17F, IRF1, JAK2, THBS1	587	181	13528	3.05582	0.0134975	5.24673e-05	0.00653217
GOTERM_BP_FAT	GO:0052547~regulation of peptidase activity	16	2.56822	3.72899e-06	CAV1, TNF, MGMT, TP53, CDH1, BIRC5, SFN, STAT1, BAK1, CDKN2A, CASP9, BAX, MTCH1, HSPA5, EIF2AK3, MYC	587	86	13528	4.28763	0.0142541	5.52163e-05	0.00690096
GOTERM_BP_FAT	GO:0032989~cellular component morphogenesis	39	6.26003	3.85525e-06	S100A4, E2F4, NRP1, ERBB3, ERBB2, HPRT1, PAX2, TPM1, TGFB1, EPHB2, CTNNB1, ACTG1, IGF1R, CD9, BAK1, PTK2, COL4A3BP, BCL2, ILK, RAC1, POU4F3, RHOA, NEFL, FN1, NFATC1, ACTB, EGFR, HGF, GAS1, SOD1, SFRP5, ATP7A, SMO, KRT19, HIF1A, BAX, CFL1, JAK2, UBA52	587	397	13528	2.26396	0.0147331	5.68671e-05	0.00713461
GOTERM_BP_FAT	GO:0048661~positive regulation of smooth muscle cell proliferation	10	1.60514	4.32499e-06	EGFR, IL6, TNF, PTGS2, JUN, VEGFA, STAT5B, EDN1, IGF1, STAT1	587	31	13528	7.43419	0.0165134	6.35524e-05	0.00800389
GOTERM_BP_FAT	GO:0051147~regulation of muscle cell differentiation	11	1.76565	4.38844e-06	BMP4, HDAC1, BCL2, ILK, EDN1, ZEB1, NRG1, HDAC9, SRF, IGFBP3, UBA52	587	39	13528	6.50015	0.0167536	6.42395e-05	0.0081213
GOTERM_BP_FAT	GO:0044057~regulation of system process	33	5.29695	4.47036e-06	SRI, HCRT, SNCG, CAV1, HRAS, TNF, CCL2, PTGS2, EDN1, PTGS1, KIT, CDH2, SRF, TPM1, ADA, EPHB2, CALCA, ACE, KRAS, INS, HMOX1, RAB11A, EGR1, EGFR, S100P, SPHK1, IGF2, SOD1, LEP, MGEA5, JAK2, EIF2AK3, UBA52, IL2	587	309	13528	2.46122	0.0170637	6.51908e-05	0.0082729
GOTERM_CC_FAT	GO:0045121~membrane raft	20	3.21027	4.70972e-06	CAV1, BSG, TNF, PTGS2, ERBB2, FASLG, PPT1, TLR4, ABCA1, BIRC3, BIRC2, SRC, TUBB, KRAS, HMOX1, SLC2A1, CASP8, JAK2, PRNP, HDAC6	517	143	12782	3.45782	0.00215003	0.000126601	0.0066962
GOTERM_BP_FAT	GO:0010563~negative regulation of phosphorus metabolic process	12	1.92616	4.80513e-06	CDKN1C, BAK1, CDKN1A, CAV1, CDKN1B, CDKN2A, JUN, BAX, FKBP1A, IGFBP3, TGFB1, IL2	587	48	13528	5.7615	0.0183297	6.98082e-05	0.00889241
GOTERM_BP_FAT	GO:0045936~negative regulation of phosphate metabolic process	12	1.92616	4.80513e-06	CDKN1C, BAK1, CDKN1A, CAV1, CDKN1B, CDKN2A, JUN, BAX, FKBP1A, IGFBP3, TGFB1, IL2	587	48	13528	5.7615	0.0183297	6.98082e-05	0.00889241
GOTERM_BP_FAT	GO:0030183~B cell differentiation	12	1.92616	4.80513e-06	IL4, BAK1, MSH2, BCL2, NTRK1, BAX, TP53, PRKDC, MALT1, HDAC9, TCF3, ADA	587	48	13528	5.7615	0.0183297	6.98082e-05	0.00889241
GOTERM_BP_FAT	GO:0006954~inflammatory response	34	5.45746	4.84981e-06	YWHAZ, TNF, CCL2, STAT5B, CXCL9, TLR4, NFKB1, TLR5, TGFB1, MIF, AKT1, CASP6, FOS, CD44, INS, HMOX1, KLKB1, IL17F, RAC1, THBS1, FN1, SPP1, B4GALT1, IL6, IL5, RELA, IGF2, CD40, TP73, STAT3, HIF1A, NUPR1, HDAC9, IGFBP4, ACVR1	587	325	13528	2.41097	0.0184986	7.01923e-05	0.00897509
GOTERM_CC_FAT	GO:0005626~insoluble fraction	62	9.95185	4.88197e-06	CYP3A4, HRAS, PTGS2, BCAR1, PTGS1, CYP2D6, FOXO3, CTNNB1, FOS, HMOX1, SLC2A1, NT5E, SLC22A2, AKT2, CYP1A1, KIF5A, UGCG, TP53, PRKCG, BCL2L11, MAPK1, CNTN1, HSPB1, MDM2, EMP1, CAV1, PPT1, CD70, FKBP1A, ABCA1, COMT, ABCA3, SLC29A1, UGT1A6, IGF1R, ACE, KRAS, FOLR1, BCL2, MAP3K1, TAP1, RAC1, PEMT, HSD17B6, RPL7A, ABCB8, CYP2C8, SPHK1, NPR2, ABCB1, ABCB4, CD59, LTB4R2, ABCC3, ABCC4, ABCC1, JAK2, ABCC2…	517	839	12782	1.827	0.00222858	0.000123941	0.00694109
GOTERM_BP_FAT	GO:0045792~negative regulation of cell size	17	2.72873	5.00458e-06	NRP1, PPARG, TP53, PPT1, RB1, ESR2, TP73, TGFB1, AKT1, PPP1R9B, CDKN1A, CDKN2A, CDKN1B, BCL2, CDA, MTOR, SPP1	587	99	13528	3.95739	0.0190833	7.2161e-05	0.0092615
KEGG_PATHWAY	hsa04370:VEGF signaling pathway	19	3.04976	5.11086e-06	PIK3CG, HRAS, PTGS2, SPHK1, RAF1, PRKCG, SRC, AKT1, MAPK1, PTK2, KRAS, CASP9, MAPK14, VEGFA, RAC1, HSPB1, PIK3CA, NFATC1, AKT2	375	75	5085	3.4352	0.000837831	3.22373e-05	0.00619714
GOTERM_BP_FAT	GO:0051341~regulation of oxidoreductase activity	11	1.76565	5.62655e-06	EGFR, ATP7A, AKT1, HIF1A, TNF, KRAS, INS, EDN1, NFKB1, IGF2, ABL1, HDAC6	587	40	13528	6.33765	0.0214293	8.08262e-05	0.0104125
GOTERM_BP_FAT	GO:0048585~negative regulation of response to stimulus	17	2.72873	5.72334e-06	RELA, PPARG, CD276, CTLA4, IGF2, ESR2, SIRT1, TGFB1, ADA, LEP, AKT1, INS, MTOR, PTPN1, NT5E, NCOR1, IL2, SPP1	587	100	13528	3.91782	0.0217939	8.19108e-05	0.0105916
GOTERM_BP_FAT	GO:0016447~somatic recombination of immunoglobulin gene segments	8	1.28411	5.78817e-06	MSH6, MSH3, MSH2, UNG, MLH1, PMS2, PRKDC, ERCC1	587	18	13528	10.2427	0.0220381	8.25319e-05	0.0107115
GOTERM_BP_FAT	GO:0006873~cellular ion homeostasis	37	5.939	6.05729e-06	SRI, HCRT, CASR, CAV1, CCL2, ERBB2, EDN1, BNIP3, PPT1, FKBP1A, BCL2L1, GCLM, FTH1, TGFB1, CALCA, BAK1, CD9, BCL2, ILK, MYC, MT1H, FTL, TP53, SOD1, ABCB6, ATP7A, ATP2C1, JUN, BAX, DLD, MT2A, MGEA5, JAK2, ASNA1, PRNP, ATP7B, IL2	587	374	13528	2.27995	0.0230508	8.60504e-05	0.0112095
GOTERM_BP_FAT	GO:0019216~regulation of lipid metabolic process	18	2.88925	6.13603e-06	CAV1, TNF, STAT5A, STAT5B, PPARG, STRADA, NFKB1, IGF2, RB1, SOD1, BRCA1, TGFB1, LEP, AKT1, INS, RAC1, MTOR, PRKAA2, AKT2	587	112	13528	3.70382	0.0233469	8.68484e-05	0.0113553
GOTERM_BP_FAT	GO:0051493~regulation of cytoskeleton organization	20	3.21027	6.1986e-06	CAV1, EDN1, TMSB10, TPM1, BRCA1, CTNNB1, CDKN1B, GSN, MAPT, MAP3K1, SCIN, ILK, NPM1, RAC1, CFL1, RHOA, MAP4, TMSB4X, MTOR, HDAC6	587	136	13528	3.38912	0.0235822	8.74126e-05	0.011471
GOTERM_BP_FAT	GO:0043281~regulation of caspase activity	15	2.4077	6.46184e-06	TNF, MGMT, TP53, CDH1, BIRC5, SFN, STAT1, BAK1, CDKN2A, CASP9, BAX, MTCH1, HSPA5, EIF2AK3, MYC	587	79	13528	4.37582	0.0245713	9.07921e-05	0.0119582
GOTERM_BP_FAT	GO:0007281~germ cell development	17	2.72873	6.53304e-06	BMP4, MSH2, BRCA2, BCL2L1, KIT, FOXO3, WT1, AKT1, CCNB1, BAX, BCL2, DLD, FANCG, MTOR, PPP2R2B, ERCC1, ACVR1	587	101	13528	3.87903	0.0248386	9.14587e-05	0.0120899
GOTERM_BP_FAT	GO:0051252~regulation of RNA metabolic process	117	18.7801	6.83575e-06	CDX2, STAT5A, STAT5B, FOXO1, FOXO3, TGFB1, CTNNB1, PGR, CDKN2A, TWIST1, SATB1, RELA, GABPA, DDIT3, UHRF1, HIF1A, JUN, VEGFA, RPS13, TFAP2A, NFE2L2, SMARCA4, NFKBIA, ABCA2, SRF, WT1, RPL6, INS, NPM1, IL17F, TCF3, BMP4, TESC, MLL, FOXA1, BRCA2, BRIP1, SKI, BRCA1, CDKN1C, ATF4, CDKN1B, NR1I2, HDAC2, HOXB7, HDAC1, ETS1, DNMT1, HDAC9, ABL1, NCOR1, NCOR2, HDAC6, E2F1, E2F3, E2F4, TSG101, ELF5, TBX21, P…	587	1813	13528	1.48725	0.0259744	9.53495e-05	0.0126501
GOTERM_BP_FAT	GO:0070302~regulation of stress-activated protein kinase signaling pathway	14	2.24719	6.84996e-06	TNF, EDN1, BIRC7, TLR4, PRDX1, PDCD4, DAXX, TP73, AKT1, MAP3K1, PAK1, NCOR1, AKT2, MAP3K11	587	69	13528	4.676	0.0260277	9.52028e-05	0.0126764
GOTERM_BP_FAT	GO:0031099~regeneration	14	2.24719	6.84996e-06	CCL2, PPARG, AXL, IGF1, TGFB1, CCNB1, SMO, CCND1, CDKN1A, GSN, BCL2, JAK2, CCNA2, NEFL	587	69	13528	4.676	0.0260277	9.52028e-05	0.0126764
GOTERM_BP_FAT	GO:0050679~positive regulation of epithelial cell proliferation	11	1.76565	7.1559e-06	B4GALT1, EGFR, FGF7, CCND2, ERBB2, VEGFA, TGFA, IGF1, GAS1, PRL, TGFB1	587	41	13528	6.18307	0.0271742	9.90969e-05	0.0132425
GOTERM_BP_FAT	GO:0001701~in utero embryonic development	23	3.69181	7.50627e-06	AR, CDX2, MSH2, EDN1, GABPA, TP53, BRCA2, CDH1, EGLN1, BCL2L1, SRF, TPM1, ADA, BCL2L11, YBX1, RBBP8, HIF1A, HSF1, COL4A3BP, PDGFRA, PDGFRB, SMARCA4, ACVR1	587	176	13528	3.01169	0.0284857	0.000103576	0.0138908
GOTERM_BP_FAT	GO:0050801~ion homeostasis	39	6.26003	7.77195e-06	SRI, HCRT, CASR, CAV1, CCL2, ERBB2, EDN1, BNIP3, PPT1, FKBP1A, BCL2L1, ATP12A, GCLM, FTH1, TGFB1, CALCA, BAK1, CD9, HMOX1, BCL2, ILK, MYC, MT1H, FTL, TP53, SOD1, ABCB6, ATP7A, ATP2C1, JUN, BAX, DLD, MT2A, MGEA5, JAK2, ASNA1, PRNP, ATP7B, IL2	587	409	13528	2.19754	0.0294789	0.000106859	0.0143825
GOTERM_BP_FAT	GO:0006260~DNA replication	24	3.85233	8.03765e-06	PHB, IGF1, BRCA2, CHEK1, POLB, SIRT1, BRCA1, MCM5, RAD51, CCNE2, TYMS, TOP1, RPA2, TYMP, RFC1, CTGF, RRM2, RRM1, PCNA, EGF, TOP2A, FEN1, REV3L, DUT	587	190	13528	2.91107	0.0304712	0.000110119	0.0148741
GOTERM_BP_FAT	GO:0055082~cellular chemical homeostasis	37	5.939	8.76371e-06	SRI, HCRT, CASR, CAV1, CCL2, ERBB2, EDN1, BNIP3, PPT1, FKBP1A, BCL2L1, GCLM, FTH1, TGFB1, CALCA, BAK1, CD9, BCL2, ILK, MYC, MT1H, FTL, TP53, SOD1, ABCB6, ATP7A, ATP2C1, JUN, BAX, DLD, MT2A, MGEA5, JAK2, ASNA1, PRNP, ATP7B, IL2	587	380	13528	2.24395	0.0331776	0.00011964	0.0162176
GOTERM_BP_FAT	GO:0042060~wound healing	24	3.85233	8.77466e-06	B4GALT1, IL6, FGF7, ERBB3, ERBB2, IGF1, IGF2, CD40, SRF, TPM1, TGFB1, CCNB1, CD9, HIF1A, PLSCR4, CD44, INS, GSN, HMOX1, CD59, KLKB1, MAP3K1, PDGFRA, NRG1, FN1	587	191	13528	2.89583	0.0332183	0.000119366	0.0162379
GOTERM_BP_FAT	GO:0006693~prostaglandin metabolic process	8	1.28411	8.82338e-06	PTGES3, AKR1C3, AKR1C2, PTGS2, PTGS1, EDN1, HPGDS, MIF	587	19	13528	9.70358	0.0333997	0.000119606	0.016328
GOTERM_BP_FAT	GO:0006309~DNA fragmentation involved in apoptosis	8	1.28411	8.82338e-06	CASP3, CDKN2A, BAX, BIRC7, BNIP3, PPT1, SOD1, MYC	587	19	13528	9.70358	0.0333997	0.000119606	0.016328
GOTERM_BP_FAT	GO:0006692~prostanoid metabolic process	8	1.28411	8.82338e-06	PTGES3, AKR1C3, AKR1C2, PTGS2, PTGS1, EDN1, HPGDS, MIF	587	19	13528	9.70358	0.0333997	0.000119606	0.016328
GOTERM_BP_FAT	GO:0048008~platelet-derived growth factor receptor signaling pathway	8	1.28411	8.82338e-06	BCAR1, VEGFA, TIPARP, PDGFRA, PDGFRB, JAK2, PTEN, SRC	587	19	13528	9.70358	0.0333997	0.000119606	0.016328
GOTERM_BP_FAT	GO:0030262~apoptotic nuclear changes	9	1.44462	9.23502e-06	CASP3, CDKN2A, BAX, BIRC7, BNIP3, PPT1, SOD1, TOP2A, MYC	587	26	13528	7.97746	0.0349303	0.000124747	0.0170897
GOTERM_BP_FAT	GO:0000018~regulation of DNA recombination	9	1.44462	9.23502e-06	IL4, MSH6, MSH3, MSH2, TBX21, MLH1, CD40, TGFB1, IL2	587	26	13528	7.97746	0.0349303	0.000124747	0.0170897
GOTERM_BP_FAT	GO:0000737~DNA catabolic process, endonucleolytic	9	1.44462	9.23502e-06	CASP3, CDKN2A, BAX, BIRC7, BNIP3, PPT1, SOD1, MYC, ERCC1	587	26	13528	7.97746	0.0349303	0.000124747	0.0170897
KEGG_PATHWAY	hsa04664:Fc epsilon RI signaling pathway	19	3.04976	9.24791e-06	IL4, PIK3CG, PDK1, CSF2, HRAS, TNF, IL5, RAF1, AKT1, MAPK1, KRAS, FYN, MAPK14, SOS1, RAC1, PIK3CA, MAPK8, MAP2K6, AKT2	375	78	5085	3.30308	0.00151552	5.61712e-05	0.0112133
GOTERM_BP_FAT	GO:0052548~regulation of endopeptidase activity	15	2.4077	1.01304e-05	TNF, MGMT, TP53, CDH1, BIRC5, SFN, STAT1, BAK1, CDKN2A, CASP9, BAX, MTCH1, HSPA5, EIF2AK3, MYC	587	82	13528	4.21573	0.0382513	0.000136362	0.0187464
GOTERM_BP_FAT	GO:0034404~nucleobase, nucleoside and nucleotide biosynthetic process	24	3.85233	1.04355e-05	DCTD, MSH2, DTYMK, CTPS2, NPR2, ATP5G1, ATP12A, HPRT1, PNP, ADA, TGFB1, ATP7A, MTHFD1, TYMS, UMPS, DHFR, ATP2C1, RRM2, RRM1, CDA, DPYD, NT5E, IMPDH2, ATP7B	587	193	13528	2.86582	0.0393804	0.000139979	0.019311
GOTERM_BP_FAT	GO:0034654~nucleobase, nucleoside, nucleotide and nucleic acid biosynthetic process	24	3.85233	1.04355e-05	DCTD, MSH2, DTYMK, CTPS2, NPR2, ATP5G1, ATP12A, HPRT1, PNP, ADA, TGFB1, ATP7A, MTHFD1, TYMS, UMPS, DHFR, ATP2C1, RRM2, RRM1, CDA, DPYD, NT5E, IMPDH2, ATP7B	587	193	13528	2.86582	0.0393804	0.000139979	0.019311
GOTERM_BP_FAT	GO:0006310~DNA recombination	17	2.72873	1.08934e-05	XRCC5, MSH6, MSH3, MSH2, UNG, MLH1, PRKDC, BRCA2, CHEK1, BRCA1, RAD51, RECQL, PPIA, SFPQ, PMS2, H2AFX, ERCC1	587	105	13528	3.73126	0.0410726	0.000145614	0.0201584
GOTERM_BP_FAT	GO:0019932~second-messenger-mediated signaling	27	4.33387	1.09359e-05	HCRT, CASR, TNF, CCL2, ERBB2, EDN1, FPR1, AURKA, CALCA, TYMS, IGF1R, HIST1H4A, GSN, PIK3CA, TOP2A, FEN1, TUBB3, PIK3CG, EGFR, SPHK1, PI4KA, IGF1, GRM4, SPAG5, PCNA, BUB1B, EIF2AK3	587	235	13528	2.64784	0.0412293	0.000145676	0.0202369
GOTERM_BP_FAT	GO:0006275~regulation of DNA replication	13	2.08668	1.15671e-05	CSF2, HCRT, HRAS, TP53, IGF1, BRCA2, IGF2, TGFB1, IGF1R, INS, JUN, PCNA, PDGFRA, AREG	587	62	13528	4.83223	0.0435564	0.000153552	0.0214049
GOTERM_BP_FAT	GO:0042129~regulation of T cell proliferation	13	2.08668	1.15671e-05	IL4, CASP3, IL6, CDKN2A, CD80, STAT5A, ERBB2, STAT5B, CTLA4, CD276, PNP, TGFB1, IL2	587	62	13528	4.83223	0.0435564	0.000153552	0.0214049
GOTERM_BP_FAT	GO:0048666~neuron development	34	5.45746	1.18385e-05	NRP1, ERBB3, ERBB2, CDH1, PPT1, HPRT1, PAX2, SRF, PTEN, EPHB2, IGF1R, PTK2, CD44, BCL2, ILK, MTCH1, RAC1, POU4F3, NEFL, EGFR, ACTB, IL6, RET, GAS1, SOD1, TP73, LEP, ATP7A, CDKN1C, PPP1R9B, SMO, VEGFA, JAK2, UBA52	587	339	13528	2.3114	0.0445555	0.000156615	0.0219071
GOTERM_CC_FAT	GO:0044421~extracellular region part	67	10.7544	1.22589e-05	FGF7, MMP9, EDN1, MMP7, FASLG, VTN, POSTN, TGFB1, GPC3, CD44, CTGF, GSN, HMOX1, TGFBI, TGFA, NRG1, COL11A1, GPC1, EGFR, IL24, GRP, VEGFA, CSF2, CCL2, TNF, ERBB3, CSF1, CXCL9, CD70, KIT, SFN, ADA, TIMP1, MIF, CALCA, ACE, INS, KLKB1, IL17F, TFF1, THBS1, EGF, SPP1, FN1, BMP4, IL4, IL6, IL5, LGALS3, PSAP, LGALS1, GGH, IGF1, IGF2, SOD1, ANXA2, MUC4, SFRP5, PROM1, LEP, MPO, AREG, MUC5AC, GDF15, IGFBP3,…	517	960	12782	1.72549	0.00558668	0.000294817	0.0174286
GOTERM_BP_FAT	GO:0060249~anatomical structure homeostasis	17	2.72873	1.23255e-05	PTGES3, XRCC5, FGF7, CSF1, PRKDC, SOD1, SRF, CTNNB1, HIF1A, RFC1, BAX, BCL2, RAC1, VEGFA, PDGFRB, TFF1, PARP1	587	106	13528	3.69606	0.0463451	0.000162499	0.0228081
GOTERM_BP_FAT	GO:0002696~positive regulation of leukocyte activation	17	2.72873	1.23255e-05	IL4, IL6, IL5, STAT5A, TBX21, STAT5B, CD276, MALT1, CD40, PNP, ADA, TGFB1, CDKN1A, CD80, THBS1, TCF3, IL2	587	106	13528	3.69606	0.0463451	0.000162499	0.0228081
GOTERM_BP_FAT	GO:0051301~cell division	31	4.97592	1.26879e-05	KIFC1, TSG101, BCAR1, CUZD1, KIT, PTTG1, DAXX, CCNG2, CCNE2, TOP1, CDKN2A, NCAPG, CDK10, CCNA2, CDK1, BRCA2, CDK6, BIRC5, RB1, CDK4, MCM5, TACC1, CCNB1, CCND1, MAD2L1, CCND3, CCND2, SPAG5, PLK1, CFL1, BUB1B	587	295	13528	2.42178	0.0476748	0.000166705	0.0234787
GOTERM_BP_FAT	GO:0048145~regulation of fibroblast proliferation	10	1.60514	1.29687e-05	CDKN1A, NUPR1, BAX, SPHK1, PDGFRA, TP53, IGF1, CDK6, CDK4, CCNA2	587	35	13528	6.58457	0.0487038	0.000169815	0.0239982
GOTERM_BP_FAT	GO:0051385~response to mineralocorticoid stimulus	8	1.28411	1.30693e-05	FOS, CDKN1A, CCND1, KRAS, BCL2, PTGS1, NEFL, SRC	587	20	13528	9.2184	0.0490723	0.000170552	0.0241844
GOTERM_MF_FAT	GO:0030528~transcription regulator activity	99	15.8909	1.33319e-05	CDX2, STAT5A, STAT5B, FOXO1, PTTG1, FOXO3, TGFB1, CTNNB1, PGR, CDKN2A, TWIST1, SATB1, PRAME, RELA, GABPA, DDIT3, SFRS2, UHRF1, HIF1A, RFC1, JUN, TFAP2A, NFE2L2, UBA52, SMARCA4, ZNRD1, SRF, WT1, LYL1, NPM1, TCF3, MLL, PHB, FOXA1, BRCA2, SKI, BRCA1, CDKN1C, ATF4, NR1I2, HDAC2, HOXB7, HDAC1, ETS1, HDAC9, NCOR1, NCOR2, HDAC6, E2F1, E2F3, AEBP1, E2F4, TSG101, ELF5, TBX21, PPARG, NFKB1, ZEB1, DAXX, YBX…	556	1512	12983	1.52892	0.0121905	0.000437954	0.020838
GOTERM_BP_FAT	GO:0043122~regulation of I-kappaB kinase/NF-kappaB cascade	17	2.72873	1.39228e-05	CFLAR, TNF, RELA, LGALS1, FASLG, MALT1, TLR4, FKBP1A, CD40, BIRC2, REL, PLK2, ATP2C1, HMOX1, CASP8, RHOA, TNFAIP3	587	107	13528	3.66151	0.0521917	0.000181075	0.0257635
GOTERM_BP_FAT	GO:0031400~negative regulation of protein modification process	18	2.88925	1.40456e-05	CAV1, PRKCG, FKBP1A, TGFB1, BAK1, PSMD14, PSMB7, CDKN2A, G6PD, MAD2L1, BAX, JUN, MGEA5, BUB1B, DNMT1, IGFBP3, UBA52, IL2	587	119	13528	3.48595	0.0526397	0.000182057	0.0259907
KEGG_PATHWAY	hsa04150:mTOR signaling pathway	15	2.4077	1.42207e-05	PIK3CG, STRADA, IGF1, IGF2, RPS6, AKT1, MAPK1, EIF4EBP1, EIF4E, HIF1A, INS, VEGFA, PIK3CA, MTOR, PRKAA2, AKT2	375	52	5085	3.91154	0.00232949	8.32898e-05	0.0172424
GOTERM_BP_FAT	GO:0007010~cytoskeleton organization	40	6.42055	1.44231e-05	CAV1, HRAS, NUAK2, BCAR1, MLH1, AURKA, TPM1, CTNNB1, ACTG1, KIF2C, TUBB, PTK2, KRAS, GSN, MAPT, BCL2, NPM1, RAC1, KRT8, RHOA, PAK1, NEFL, RET, RAF1, BRCA2, TMSB10, SOD1, BRCA1, PPP1R9B, RND3, KRT19, SPAG5, ATP2C1, CFL1, SCIN, BUB1B, TMSB4X, STMN1, ABL1, NCOR1	587	436	13528	2.11431	0.0540157	0.000186323	0.0266892
GOTERM_BP_FAT	GO:0051348~negative regulation of transferase activity	16	2.56822	1.50056e-05	CAV1, PPARG, IGF2, RB1, SFN, PDCD4, TP73, AKT1, CDKN1C, CDKN1A, CASP3, CDKN2A, CDKN1B, RGS3, INS, ILK, DUSP6	587	96	13528	3.841	0.0561347	0.000193198	0.0277669
GOTERM_BP_FAT	GO:0030003~cellular cation homeostasis	28	4.49438	1.54968e-05	SRI, HCRT, CASR, CAV1, CCL2, EDN1, FKBP1A, PPT1, TGFB1, FTH1, CALCA, BAK1, BCL2, MT1H, MYC, FTL, TP53, SOD1, ABCB6, ATP7A, ATP2C1, BAX, MT2A, JAK2, ASNA1, PRNP, ATP7B, IL2	587	254	13528	2.5405	0.0579182	0.000198858	0.0286758
GOTERM_MF_FAT	GO:0032135~DNA insertion or deletion binding	5	0.802568	1.59636e-05	MSH6, MSH3, MSH2, PCNA, PMS2	556	5	12983	23.3507	0.0145793	0.000506308	0.024951
GOTERM_BP_FAT	GO:0009116~nucleoside metabolic process	13	2.08668	1.62484e-05	TYMP, UMPS, DTYMK, DCK, PEMT, CDA, DPYD, FPGS, HPRT1, NT5E, PNP, ADA, DUT	587	64	13528	4.68122	0.0606404	0.000207809	0.0300664
GOTERM_BP_FAT	GO:0030888~regulation of B cell proliferation	9	1.44462	1.70143e-05	IL4, CDKN1A, CASP3, CDKN2A, IL5, CD40, TCF3, ADA, IL2	587	28	13528	7.40764	0.0634064	0.000216883	0.0314835
GOTERM_MF_FAT	GO:0003697~single-stranded DNA binding	12	1.92616	1.70328e-05	RECQL, RPA2, XPC, MSH3, MSH2, TP53, MLH1, PMS2, BRCA2, ERCC1, YBX1, RAD51	556	55	12983	5.0947	0.0155481	0.000522206	0.0266219
GOTERM_BP_FAT	GO:0051251~positive regulation of lymphocyte activation	16	2.56822	1.70546e-05	IL4, IL6, IL5, STAT5A, TBX21, STAT5B, CD276, MALT1, CD40, PNP, TGFB1, ADA, CDKN1A, CD80, TCF3, IL2	587	97	13528	3.8014	0.0635514	0.000216678	0.0315579
GOTERM_BP_FAT	GO:0043123~positive regulation of I-kappaB kinase/NF-kappaB cascade	16	2.56822	1.70546e-05	CFLAR, TNF, RELA, LGALS1, FASLG, MALT1, TLR4, FKBP1A, CD40, BIRC2, REL, PLK2, ATP2C1, HMOX1, CASP8, RHOA	587	97	13528	3.8014	0.0635514	0.000216678	0.0315579
GOTERM_CC_FAT	GO:0009897~external side of plasma membrane	21	3.37079	1.70594e-05	B4GALT1, TNF, CTLA4, CD276, FASLG, TLR4, KIT, COMT, CD40, ADA, GSR, ACE, GPC3, CD44, CD80, CD34, CD59, CNTN1, FAS, THBS1, GPC1	517	170	12782	3.05407	0.00776591	0.000389735	0.0242528
GOTERM_BP_FAT	GO:0007398~ectoderm development	24	3.85233	1.72672e-05	FGF7, PTGS2, TSG101, RELA, ELF5, UGCG, SFN, SNAI1, CTNNB1, AKT1, ATP7A, CASP3, CDKN2A, BARX2, EVPL, KRT17, ATP2C1, CTGF, PPL, BCL2, TFAP2A, EMP1, FABP5, SMARCA4	587	199	13528	2.77942	0.0643177	0.000218658	0.0319513
GOTERM_BP_FAT	GO:0048469~cell maturation	14	2.24719	1.76768e-05	RET, FOXA1, PPARG, BRCA2, FOXO3, CTNNB1, TIMP1, CCNB1, PGR, CDKN1C, G6PD, VEGFA, DLD, MTCH1	587	75	13528	4.30192	0.0657921	0.000223111	0.0327091
GOTERM_BP_FAT	GO:0006355~regulation of transcription, DNA-dependent	113	18.138	1.80965e-05	CDX2, STAT5A, STAT5B, FOXO1, FOXO3, TGFB1, CTNNB1, PGR, CDKN2A, TWIST1, SATB1, RELA, GABPA, DDIT3, UHRF1, HIF1A, JUN, VEGFA, TFAP2A, NFE2L2, SMARCA4, NFKBIA, ABCA2, SRF, WT1, RPL6, INS, IL17F, TCF3, BMP4, TESC, MLL, FOXA1, BRCA2, BRIP1, SKI, BRCA1, CDKN1C, ATF4, CDKN1B, NR1I2, HDAC2, HOXB7, HDAC1, ETS1, DNMT1, HDAC9, ABL1, NCOR1, NCOR2, HDAC6, E2F1, E2F3, E2F4, TSG101, ELF5, TBX21, PPARG, NFKB1, …	587	1773	13528	1.46881	0.0673006	0.000227661	0.0334857
GOTERM_BP_FAT	GO:0009165~nucleotide biosynthetic process	23	3.69181	1.82284e-05	DCTD, MSH2, DTYMK, CTPS2, NPR2, ATP5G1, ATP12A, HPRT1, PNP, ADA, TGFB1, ATP7A, MTHFD1, TYMS, UMPS, DHFR, ATP2C1, RRM2, RRM1, DPYD, NT5E, IMPDH2, ATP7B	587	186	13528	2.84977	0.0677738	0.000228573	0.0337296
GOTERM_BP_FAT	GO:0055080~cation homeostasis	30	4.81541	1.85945e-05	SRI, HCRT, CASR, CAV1, CCL2, EDN1, FKBP1A, PPT1, ATP12A, FTH1, TGFB1, CALCA, BAK1, HMOX1, BCL2, MT1H, MYC, FTL, TP53, SOD1, ABCB6, ATP7A, ATP2C1, BAX, MT2A, JAK2, ASNA1, PRNP, ATP7B, IL2	587	286	13528	2.41741	0.0690871	0.000232407	0.034407
GOTERM_BP_FAT	GO:0001666~response to hypoxia	19	3.04976	1.87575e-05	CAV1, CCL2, CYP1A1, STAT5B, EDN1, BNIP3, EGLN1, BCL2L1, XRCC1, BIRC2, TGFB1, ADA, ACE, HIF1A, CA9, HMOX1, BCL2, VEGFA, THBS1	587	134	13528	3.26772	0.0696712	0.000233685	0.0347086
GOTERM_BP_FAT	GO:0051318~G1 phase	8	1.28411	1.8875e-05	E2F1, CDKN1C, MDM2, CDK6, CDK10, RB1, TCF3, MAP3K11	587	21	13528	8.77943	0.0700917	0.00023439	0.0349258
GOTERM_BP_FAT	GO:0043933~macromolecular complex subunit organization	56	8.98876	1.89631e-05	SYT1, HRAS, E2F3, MLH1, TGFB1, CTNNB1, KIF2C, GSN, ILK, CASP8, TUBB6, H2AFX, CAT, FAS, NRG1, MYC, TUBB3, HSP90AA1, TP53, CD40, RAD51, RRM2, RRM1, MDM2, STMN1, MDM4, PRNP, EIF2AK3, MAP3K11, CAV1, FKBP4, CDH1, FKBP1A, ABCA1, CDH2, HPRT1, SRC, MIF, IGF1R, TUBB, PTK2, HIST1H4A, MAP3K1, RAC1, NPM1, CDA, PRKAA2, NEFL, NACC1, MLL, MALT1, SKI, BIRC3, BIRC2, BAX, MPO	587	710	13528	1.81771	0.0704071	0.000234727	0.0350889
GOTERM_BP_FAT	GO:0046328~regulation of JNK cascade	13	2.08668	1.91547e-05	AKT1, TNF, MAP3K1, EDN1, BIRC7, TLR4, PAK1, PDCD4, DAXX, NCOR1, TP73, MAP3K11, AKT2	587	65	13528	4.6092	0.0710927	0.000236339	0.0354434
GOTERM_BP_FAT	GO:0001655~urogenital system development	17	2.72873	1.98757e-05	BMP4, RET, AR, TIPARP, FOXA1, PAX2, BCL2L11, WT1, ALDH1A2, ACE, GPC3, CD44, BAX, BCL2, ILK, PDGFRB, ACVR1	587	110	13528	3.56165	0.0736677	0.00024445	0.0367773
GOTERM_BP_FAT	GO:0045926~negative regulation of growth	17	2.72873	1.98757e-05	NRP1, PPARG, TP53, PPT1, RB1, ESR2, TP73, TGFB1, PPP1R9B, PTK2, CDKN1A, CDKN2A, GPC3, CDKN1B, BCL2, CDA, SPP1	587	110	13528	3.56165	0.0736677	0.00024445	0.0367773
GOTERM_BP_FAT	GO:0007507~heart development	25	4.01284	2.04327e-05	SRI, NRP1, ERBB3, ERBB2, EDN1, PRKDC, FKBP1A, EGLN1, SRF, PTEN, TPM1, CTNNB1, ALDH1A2, CASP3, COL4A3BP, CASP7, CASP8, NRG1, COL11A1, NFATC1, BMP4, SMO, HDAC9, SMARCA4, ACVR1	587	215	13528	2.67977	0.0756519	0.000250499	0.0378077
GOTERM_BP_FAT	GO:0048771~tissue remodeling	12	1.92616	2.31114e-05	ATP7A, BAK1, CAV1, ACE, HIF1A, ERBB3, ERBB2, BAX, VEGFA, RAC1, TGFB1, CTNNB1	587	56	13528	4.93843	0.0851361	0.000282436	0.0427633
GOTERM_BP_FAT	GO:0009612~response to mechanical stimulus	12	1.92616	2.31114e-05	BMP4, FOS, CAV1, TNF, CCL2, BTG2, FYN, RELA, JUN, STAT1, COL11A1, MYC	587	56	13528	4.93843	0.0851361	0.000282436	0.0427633
GOTERM_BP_FAT	GO:0048610~reproductive cellular process	21	3.37079	2.32552e-05	B4GALT1, BMP4, MSH2, PRKDC, BRCA2, BCL2L1, KIT, FOXO3, WT1, TGFB1, AKT1, CCNB1, CCND1, BAX, BCL2, DLD, FANCG, MTOR, PPP2R2B, ERCC1, ACVR1	587	162	13528	2.98744	0.0856424	0.000283294	0.0430293
GOTERM_CC_FAT	GO:0005856~cytoskeleton	87	13.9647	2.4652e-05	SNCG, KIFC1, AURKA, PAX2, PNP, GTSE1, KIFC3, CTNNB1, ACTG1, AKT1, KIF2C, CTTN, GSN, MAPT, ILK, CASP8, RHOA, TUBB6, MSN, ZYX, CDK5RAP2, CNTLN, MYC, TOP2A, TUBB3, CDK1, KIF5B, KIF5A, TMSB10, POLB, RB1, TACC1, TNS4, MAPK1, KRT19, KIF1A, G6PD, KRT18, EVPL, MAD2L1, KRT17, SPAG5, SCIN, CFL1, BUB1B, HSPB1, TMSB4X, MST1R, STMN1, TNFAIP3, ALDH9A1, MAP3K11, YWHAZ, LMNB1, VIM, SLC38A6, ABCA2, CHEK1, CDH1, T…	517	1381	12782	1.55752	0.0112029	0.000536337	0.0350451
GOTERM_BP_FAT	GO:0065003~macromolecular complex assembly	53	8.50722	2.50763e-05	SYT1, HRAS, E2F3, MLH1, TGFB1, CTNNB1, GSN, ILK, CASP8, TUBB6, H2AFX, CAT, FAS, NRG1, MYC, TUBB3, HSP90AA1, TP53, CD40, RAD51, RRM2, RRM1, MDM2, MDM4, PRNP, EIF2AK3, MAP3K11, CAV1, FKBP4, CDH1, FKBP1A, ABCA1, CDH2, HPRT1, SRC, MIF, IGF1R, TUBB, PTK2, HIST1H4A, MAP3K1, RAC1, NPM1, CDA, PRKAA2, NEFL, NACC1, MLL, MALT1, SKI, BIRC3, BIRC2, BAX	587	665	13528	1.83675	0.0920308	0.000304511	0.0463981
GOTERM_CC_FAT	GO:0005819~spindle	19	3.04976	2.60208e-05	SNCG, KIFC1, CDK1, AURKA, POLB, BIRC5, RB1, AKT1, MAD2L1, PLK1, SPAG5, MAPK14, RASSF1, NPM1, BUB1B, HSPB1, NCOR1, MYC, CALM1	517	147	12782	3.19554	0.0118213	0.000540385	0.0369907
GOTERM_CC_FAT	GO:0042995~cell projection	52	8.34671	2.6091e-05	S100A4, SNCG, SYT1, NRP1, BCAR1, BNIP3, TGFB1, CTNNB1, AKT1, CTTN, GSN, MAPT, ILK, PIK3CA, MSN, TUBB3, AKT2, AR, KIF5B, KIF5A, ESR1, PRKCG, CDK6, ESR2, MAPK1, SMO, HIF1A, CA9, DLD, ERBB2, VIM, PPT1, CDH2, TPM1, ADA, CALCA, IGF1R, PTK2, FOLR1, RAC1, PEMT, NEFL, SPP1, B4GALT1, ACTB, TESC, SOD1, STAT1, PROM1, ATP7A, PPP1R9B, MTOR	517	697	12782	1.8445	0.0118529	0.000518289	0.0370904
GOTERM_BP_FAT	GO:0050731~positive regulation of peptidyl-tyrosine phosphorylation	11	1.76565	2.61402e-05	IL4, CSF2, IL6, IL5, CD80, INS, IGF1, IGF2, JAK2, TLR4, MTOR, IL2	587	47	13528	5.39374	0.0957425	0.000316431	0.0483662
GOTERM_BP_FAT	GO:0016445~somatic diversification of immunoglobulins	8	1.28411	2.66544e-05	MSH6, MSH3, MSH2, UNG, MLH1, PMS2, PRKDC, ERCC1	587	22	13528	8.38036	0.0975311	0.000321644	0.0493175
GOTERM_BP_FAT	GO:0043525~positive regulation of neuron apoptosis	8	1.28411	2.66544e-05	CASP6, TNF, CASP9, JUN, BAX, TP53, NQO1, MAP3K11	587	22	13528	8.38036	0.0975311	0.000321644	0.0493175
GOTERM_BP_FAT	GO:0008633~activation of pro-apoptotic gene products	8	1.28411	2.66544e-05	AKT1, BCL2, CASP8, FASLG, MAPK8, FAS, MYC, BCL2L11	587	22	13528	8.38036	0.0975311	0.000321644	0.0493175
GOTERM_BP_FAT	GO:0010552~positive regulation of specific transcription from RNA polymerase II promoter	12	1.92616	2.75341e-05	HDAC2, HDAC1, ETS1, MAP3K1, PPARG, TP53, NFKBIA, PRKDC, TCF3, SRF, SMARCA4, CTNNB1	587	57	13528	4.85179	0.100582	0.00033122	0.0509447
GOTERM_MF_FAT	GO:0043565~sequence-specific DNA binding	49	7.86517	2.78654e-05	XRCC5, CDX2, FOXM1, ELF5, PPARG, STAT5B, FOXO1, NFKB1, ZEB1, FOXO3, SRF, WT1, CTNNB1, PGR, FOS, KIF2C, BARX2, HSF1, XBP1, POU4F3, TCF3, MYC, ERCC1, NFATC1, EGR1, SATB1, AR, MSH3, MSH2, RELA, GABPA, FOXA1, ESR1, TP53, ESR2, STAT1, NCL, STAT3, DDIT3, ATF4, HIF1A, HDAC2, NR1I2, HOXB7, ETS1, JUN, IRF1, NFE2L2, NCOR1	556	607	12983	1.88498	0.0253107	0.000826642	0.0435496
GOTERM_BP_FAT	GO:0032880~regulation of protein localization	19	3.04976	2.81133e-05	BMP4, IL6, TNF, NFKBIA, CDH1, IGF2, CDH2, CD40, SIRT1, PRDX1, TGFB1, AKT1, SMO, INS, BCL2, RHOA, RAB11A, JAK2, EGF, IL2	587	138	13528	3.173	0.102586	0.000337133	0.0520161
GOTERM_BP_FAT	GO:0060341~regulation of cellular localization	27	4.33387	2.83973e-05	SNCG, SYT1, HCRT, TNF, EDN1, PTGS1, NFKBIA, ABCA2, CDH1, PRDX1, TGFB1, CDKN2A, INS, HMOX1, RHOA, EGF, B4GALT1, BMP4, IL6, IGF2, CD40, SIRT1, LEP, SMO, MGEA5, JAK2, CALM1, IL2	587	248	13528	2.50904	0.103567	0.00033948	0.0525414
GOTERM_BP_FAT	GO:0002377~immunoglobulin production	9	1.44462	2.96733e-05	MSH6, MSH3, MSH2, UNG, MLH1, PMS2, PRKDC, FAS, ERCC1	587	30	13528	6.9138	0.10796	0.000353633	0.0549016
GOTERM_BP_FAT	GO:0034614~cellular response to reactive oxygen species	9	1.44462	2.96733e-05	ATP7A, FOS, MPO, ROMO1, CAT, SOD1, TPM1, PRDX1, HDAC6	587	30	13528	6.9138	0.10796	0.000353633	0.0549016
GOTERM_BP_FAT	GO:0033673~negative regulation of kinase activity	15	2.4077	3.02738e-05	CAV1, IGF2, RB1, SFN, PDCD4, TP73, AKT1, CDKN1C, CDKN1A, CASP3, CDKN2A, CDKN1B, RGS3, INS, ILK, DUSP6	587	90	13528	3.841	0.11002	0.000359676	0.0560125
GOTERM_BP_FAT	GO:0070227~lymphocyte apoptosis	6	0.963082	3.15212e-05	AKT1, BAK1, BAX, FAS, MYC, BCL2L11	587	10	13528	13.8276	0.114284	0.000373341	0.0583196
GOTERM_BP_FAT	GO:0045793~positive regulation of cell size	11	1.76565	3.17547e-05	AKT1, INS, MAPT, ILK, EDN1, SPHK1, IGF2, SFN, NRG1, CDK4, TP73, IL2	587	48	13528	5.28137	0.11508	0.000374953	0.0587516
GOTERM_BP_FAT	GO:0050767~regulation of neurogenesis	21	3.37079	3.32326e-05	XRCC5, BMP4, NRP1, RELA, PPARG, FOXA1, TP53, KIT, CDH2, TGFB1, EPHB2, SMO, PTK2, CCND2, MAPT, BCL2, ILK, RHOA, CDK5RAP2, NEFL, SPP1	587	166	13528	2.91546	0.120101	0.000391201	0.0614853
GOTERM_CC_FAT	GO:0005815~microtubule organizing center	26	4.17335	3.33427e-05	SNCG, KIFC1, ABCA2, AURKA, CHEK1, PAX2, CTNNB1, NPM1, CDK5RAP2, CNTLN, TOP2A, BRCA2, BIRC5, TACC1, BRCA1, CCNB1, G6PD, MAD2L1, KRT18, PLK1, RASSF1, NINL, BUB1B, TNFAIP3, CALM1, MAP3K11	517	253	12782	2.54075	0.0151224	0.00063471	0.0473971
GOTERM_MF_FAT	GO:0016563~transcription activator activity	37	5.939	3.38253e-05	E2F1, E2F3, TSG101, PPARG, FOXO1, CDH1, FOXO3, ZEB1, TGFB1, WT1, CTNNB1, BCL2, NPM1, MYB, TCF3, NFATC1, EGR1, AR, KAT2B, PHB, GABPA, BRCA2, RB1, ESR2, BRCA1, STAT3, NRIP1, CDKN1C, ATF4, NR1I2, HDAC2, NCOA3, HDAC1, CD80, TFAP2A, NFE2L2, SMARCA4	556	410	12983	2.10726	0.0306406	0.000972022	0.0528618
GOTERM_CC_FAT	GO:0045177~apical part of cell	21	3.37079	3.63085e-05	EGFR, MUC1, ABCA7, CAV1, ERBB3, ERBB2, CDH1, CFTR, CTNNB1, ABCB4, EPCAM, PROM1, PTK2, CD44, MSN, ABCC2, NRG1, FN1, SPP1, ACVR1, ABCC6	517	179	12782	2.90051	0.0164564	0.00066351	0.0516119
GOTERM_BP_FAT	GO:0006921~cell structure disassembly during apoptosis	8	1.28411	3.68927e-05	CASP3, CDKN2A, BAX, BIRC7, BNIP3, PPT1, SOD1, MYC	587	23	13528	8.016	0.132413	0.000432953	0.0682547
GOTERM_MF_FAT	GO:0019207~kinase regulator activity	15	2.4077	3.80242e-05	ERBB3, FGF13, MALT1, SFN, CDKN1C, CCNE2, CCND1, CDKN1A, CASP3, CDKN2A, CDKN1B, PPP1R1B, EGF, NRG1, IL2	556	93	12983	3.76625	0.0343781	0.00105953	0.059422
KEGG_PATHWAY	hsa04914:Progesterone-mediated oocyte maturation	19	3.04976	3.83512e-05	PIK3CG, CDK1, HSP90AA1, IGF1, RAF1, IGF2, AKT1, CCNB1, PGR, MAPK1, IGF1R, MAD2L1, KRAS, INS, PLK1, MAPK14, PIK3CA, MAPK8, CCNA2, AKT2	375	86	5085	2.99581	0.00626998	0.000216863	0.046494
GOTERM_BP_FAT	GO:0002440~production of molecular mediator of immune response	9	1.44462	3.84901e-05	MSH6, MSH3, MSH2, UNG, MLH1, PMS2, PRKDC, FAS, ERCC1	587	31	13528	6.69077	0.137732	0.000450323	0.071209
GOTERM_BP_FAT	GO:0030308~negative regulation of cell growth	15	2.4077	3.89692e-05	NRP1, PPARG, TP53, PPT1, RB1, ESR2, TP73, TGFB1, PPP1R9B, CDKN1A, CDKN2A, CDKN1B, BCL2, CDA, SPP1	587	92	13528	3.7575	0.139322	0.000454546	0.0720951
GOTERM_BP_FAT	GO:0010959~regulation of metal ion transport	14	2.24719	4.13069e-05	HCRT, CASR, CAV1, PTGS2, FKBP1A, TGFB1, CALCA, AKT1, BAK1, BAX, BCL2, MGEA5, CALM1, AKT2	587	81	13528	3.98326	0.147034	0.000480353	0.0764185
GOTERM_BP_FAT	GO:0055066~di-, tri-valent inorganic cation homeostasis	26	4.17335	4.1669e-05	SRI, HCRT, CASR, CAV1, CCL2, EDN1, FKBP1A, TGFB1, FTH1, CALCA, BAK1, HMOX1, BCL2, MT1H, MYC, FTL, SOD1, ABCB6, ATP7A, ATP2C1, BAX, MT2A, JAK2, PRNP, ATP7B, IL2	587	239	13528	2.5071	0.148222	0.000483103	0.077088
GOTERM_BP_FAT	GO:0050863~regulation of T cell activation	17	2.72873	4.32938e-05	IL4, IL6, STAT5A, ERBB2, STAT5B, CD276, CTLA4, MALT1, ZEB1, SOD1, PNP, TGFB1, ADA, CASP3, CDKN2A, CD80, IL2	587	117	13528	3.34856	0.153534	0.00050043	0.0800929
GOTERM_BP_FAT	GO:0019953~sexual reproduction	40	6.42055	4.34534e-05	PTGS2, PRKDC, MLH1, CHEK1, BCL2L1, FOXO3, KIT, PTTG1, TGFB1, WT1, PGR, AKT1, CD9, GSR, HSF1, BCL2, H2AFX, FANCG, PPP2R2B, ERCC1, B4GALT1, BMP4, OVGP1, MSH2, BRCA2, BIRC3, SOD1, SIRT1, STAT3, BCL2L11, NRIP1, LEP, CCNB1, CCND2, FANCD2, BAX, DLD, MTOR, MST1R, ACVR1	587	458	13528	2.01275	0.154054	0.000500771	0.0803881
GOTERM_BP_FAT	GO:0030099~myeloid cell differentiation	15	2.4077	4.40847e-05	BMP4, CSF2, TNF, MMP9, CSF1, PPARG, RB1, KIT, TGFB1, TIMP1, G6PD, HOXB7, CASP8, VEGFA, JAK2	587	93	13528	3.7171	0.156107	0.000506528	0.0815554
GOTERM_BP_FAT	GO:0040007~growth	22	3.5313	4.42417e-05	BMP4, AR, PTGS2, SLC3A2, BRCA2, IGF1, BCL2L1, GAS1, FOXO3, TGFB1, AKT1, CCNB1, SMO, NUPR1, GSN, BCL2, NPM1, POU4F3, MTOR, EMP1, ERCC1, SMARCA4	587	183	13528	2.77056	0.156617	0.000506818	0.0818457
GOTERM_BP_FAT	GO:0006308~DNA catabolic process	12	1.92616	4.5455e-05	XPA, RPA2, CASP3, CDKN2A, XPC, BAX, BIRC7, BNIP3, PPT1, SOD1, MYC, ERCC1	587	60	13528	4.6092	0.160548	0.000519171	0.0840895
GOTERM_BP_FAT	GO:0001890~placenta development	12	1.92616	4.5455e-05	AKT1, BSG, HIF1A, CDX2, PTGS2, HSF1, PPARG, EGLN1, SOD1, BIRC2, ADA, SPP1	587	60	13528	4.6092	0.160548	0.000519171	0.0840895
KEGG_PATHWAY	hsa00240:Pyrimidine metabolism	20	3.21027	4.57006e-05	DCTD, DTYMK, DCK, CTPS2, ZNRD1, POLR1B, PNP, TYMS, TYMP, UMPS, UPRT, RRM2, RRM1, NT5C2, CDA, TXNRD1, UCK2, DPYD, NT5E, DUT	375	95	5085	2.85474	0.00746706	0.000249805	0.0554016
GOTERM_BP_FAT	GO:0016202~regulation of striated muscle tissue development	11	1.76565	4.61265e-05	BMP4, HDAC1, BCL2, ILK, NRG1, HDAC9, IGFBP3, UBA52, TGFB1, TWIST1, ACVR1	587	50	13528	5.07012	0.162715	0.00052528	0.0853312
GOTERM_CC_FAT	GO:0043025~cell soma	20	3.21027	4.78864e-05	SNCG, CCL2, S100P, TBX21, ESR1, ESR2, SOD1, ADA, TGFB1, EPHB2, CALCA, ATP7A, MAPK1, SMO, TOP1, SOS1, ILK, MTOR, SST, GNB2L1	517	168	12782	2.94326	0.0216469	0.000841361	0.0680645
GOTERM_BP_FAT	GO:0032386~regulation of intracellular transport	13	2.08668	4.8036e-05	BMP4, SMO, CDKN2A, TNF, RHOA, NFKBIA, CDH1, JAK2, ABCA2, SIRT1, PRDX1, TGFB1, CALM1	587	71	13528	4.21969	0.168848	0.000545406	0.0888621
GOTERM_MF_FAT	GO:0016538~cyclin-dependent protein kinase regulator activity	7	1.1236	4.90933e-05	CCNE2, CDKN1C, CDKN1A, CCND1, CASP3, CDKN1B, CDKN2A	556	17	12983	9.615	0.0441621	0.00132756	0.0767138
GOTERM_CC_FAT	GO:0005624~membrane fraction	57	9.14928	4.92521e-05	CYP3A4, HRAS, PTGS2, BCAR1, PTGS1, CYP2D6, FOXO3, CTNNB1, FOS, HMOX1, SLC2A1, NT5E, SLC22A2, AKT2, CYP1A1, KIF5A, UGCG, PRKCG, BCL2L11, CNTN1, EMP1, CAV1, PPT1, CD70, FKBP1A, ABCA1, COMT, ABCA3, SLC29A1, UGT1A6, IGF1R, ACE, KRAS, FOLR1, BCL2, MAP3K1, TAP1, RAC1, PEMT, HSD17B6, RPL7A, ABCB8, CYP2C8, SPHK1, NPR2, ABCB1, ABCB4, CD59, LTB4R2, ABCC3, ABCC4, ABCC1, JAK2, ABCC2, ABCC5, ATP7B, ABCC6	517	809	12782	1.74195	0.0222573	0.00083331	0.0700051
GOTERM_BP_FAT	GO:0009267~cellular response to starvation	9	1.44462	4.93907e-05	CAV1, NUAK2, BECN1, JUN, TP53, CTSD, HSPA5, SIRT1, HDAC6	587	32	13528	6.48169	0.173172	0.000559135	0.0913672
GOTERM_BP_FAT	GO:0051153~regulation of striated muscle cell differentiation	9	1.44462	4.93907e-05	BMP4, HDAC1, BCL2, ILK, EDN1, NRG1, HDAC9, IGFBP3, UBA52	587	32	13528	6.48169	0.173172	0.000559135	0.0913672
GOTERM_BP_FAT	GO:0030005~cellular di-, tri-valent inorganic cation homeostasis	25	4.01284	4.97735e-05	SRI, HCRT, CASR, CAV1, CCL2, EDN1, FKBP1A, TGFB1, FTH1, CALCA, BAK1, BCL2, MT1H, MYC, FTL, SOD1, ABCB6, ATP7A, ATP2C1, BAX, MT2A, JAK2, PRNP, ATP7B, IL2	587	227	13528	2.53811	0.17439	0.000561815	0.0920749
GOTERM_BP_FAT	GO:0016444~somatic cell DNA recombination	8	1.28411	5.01505e-05	MSH6, MSH3, MSH2, UNG, MLH1, PMS2, PRKDC, ERCC1	587	24	13528	7.682	0.175588	0.000564415	0.0927721
GOTERM_BP_FAT	GO:0002562~somatic diversification of immune receptors via germline recombination within a single locus	8	1.28411	5.01505e-05	MSH6, MSH3, MSH2, UNG, MLH1, PMS2, PRKDC, ERCC1	587	24	13528	7.682	0.175588	0.000564415	0.0927721
GOTERM_BP_FAT	GO:0001541~ovarian follicle development	10	1.60514	5.10012e-05	BMP4, FGF7, CCND2, BCL2, BAX, VEGFA, FANCG, BCL2L1, FOXO3, SOD1	587	41	13528	5.62097	0.178283	0.000572313	0.094345
GOTERM_BP_FAT	GO:0002761~regulation of myeloid leukocyte differentiation	10	1.60514	5.10012e-05	CALCA, IL4, IL5, TNF, JUN, STAT5A, CSF1, TLR4, RB1, CTNNB1	587	41	13528	5.62097	0.178283	0.000572313	0.094345
GOTERM_BP_FAT	GO:0051092~positive regulation of NF-kappaB transcription factor activity	10	1.60514	5.10012e-05	IL6, TNF, MTDH, KRAS, RELA, NPM1, MALT1, TLR4, CAT, TGFB1	587	41	13528	5.62097	0.178283	0.000572313	0.094345
GOTERM_BP_FAT	GO:0043200~response to amino acid stimulus	7	1.1236	5.29211e-05	CCL2, MSH2, RELA, CFL1, PEMT, MTOR, SST	587	17	13528	9.48953	0.184335	0.000592126	0.097895
GOTERM_BP_FAT	GO:0040014~regulation of multicellular organism growth	12	1.92616	5.33201e-05	LEP, AKT1, HSF1, BCL2, STAT5A, CSF1, STAT5B, IGF1, PIK3CA, SOD1, PRL, STAT3	587	61	13528	4.53364	0.185587	0.00059486	0.0986327
GOTERM_BP_FAT	GO:0006952~defense response	49	7.86517	5.3749e-05	STAT5B, PPARG, BNIP3, NFKB1, TLR4, TLR5, PRDX1, TGFB1, IL17RB, AKT1, FOS, CASP6, CD44, HSF1, HMOX1, RELA, CD40, ESR2, HIF1A, MST1R, CTSG, ACVR1, YWHAZ, TNF, CCL2, CXCL9, MIF, TUBB, INS, BCL2, KLKB1, TAP1, IL17F, RAC1, THBS1, FN1, SPP1, B4GALT1, IL4, IL6, IL5, BECN1, IGF2, MALT1, TP73, STAT3, NUPR1, MPO, HDAC9, IGFBP4	587	615	13528	1.83619	0.186931	0.000597912	0.0994257
GOTERM_CC_FAT	GO:0048770~pigment granule	14	2.24719	5.49632e-05	YWHAZ, BSG, HSP90AA1, PDIA3, SLC3A2, GGH, CANX, PRDX1, ANXA2, SLC2A1, RAC1, CTSD, HSPA5, HSPA8	517	89	12782	3.88907	0.024806	0.0008967	0.0781196
GOTERM_CC_FAT	GO:0042470~melanosome	14	2.24719	5.49632e-05	YWHAZ, BSG, HSP90AA1, PDIA3, SLC3A2, GGH, CANX, PRDX1, ANXA2, SLC2A1, RAC1, CTSD, HSPA5, HSPA8	517	89	12782	3.88907	0.024806	0.0008967	0.0781196
GOTERM_BP_FAT	GO:0048634~regulation of muscle development	11	1.76565	5.51819e-05	BMP4, HDAC1, BCL2, ILK, NRG1, HDAC9, IGFBP3, UBA52, TGFB1, TWIST1, ACVR1	587	51	13528	4.97071	0.191404	0.000612079	0.102075
GOTERM_BP_FAT	GO:0045580~regulation of T cell differentiation	11	1.76565	5.51819e-05	CDKN2A, CD80, ERBB2, STAT5A, STAT5B, CTLA4, ZEB1, SOD1, PNP, ADA, IL2	587	51	13528	4.97071	0.191404	0.000612079	0.102075
GOTERM_BP_FAT	GO:0046902~regulation of mitochondrial membrane permeability	6	0.963082	5.57303e-05	BAK1, BCL2, BAX, TP53, BNIP3, BCL2L1	587	11	13528	12.5705	0.19311	0.000616383	0.103089
GOTERM_BP_FAT	GO:0001516~prostaglandin biosynthetic process	6	0.963082	5.57303e-05	PTGES3, PTGS2, PTGS1, EDN1, HPGDS, MIF	587	11	13528	12.5705	0.19311	0.000616383	0.103089
GOTERM_BP_FAT	GO:0046457~prostanoid biosynthetic process	6	0.963082	5.57303e-05	PTGES3, PTGS2, PTGS1, EDN1, HPGDS, MIF	587	11	13528	12.5705	0.19311	0.000616383	0.103089
GOTERM_BP_FAT	GO:0051789~response to protein stimulus	16	2.56822	5.57325e-05	EGR1, HSP90AA1, BCL2L1, HSPA1B, DDIT3, TGFB1, FOS, CCND1, BCL2, HSPB1, FAS, NFE2L2, SETD2, EIF2AK3, HSPA8, HDAC6	587	107	13528	3.44613	0.193116	0.000614642	0.103093
GOTERM_BP_FAT	GO:0042594~response to starvation	10	1.60514	6.24474e-05	UGT1A6, CAV1, NUAK2, BECN1, JUN, TP53, CTSD, HSPA5, SIRT1, HDAC6	587	42	13528	5.48714	0.21371	0.000686707	0.115507
GOTERM_BP_FAT	GO:0046651~lymphocyte proliferation	10	1.60514	6.24474e-05	CCND3, FYN, BCL2, BAX, TP53, MALT1, FKBP1A, CD40, HPRT1, IMPDH2	587	42	13528	5.48714	0.21371	0.000686707	0.115507
GOTERM_BP_FAT	GO:0046661~male sex differentiation	13	2.08668	6.37476e-05	AR, CCND1, MSH2, STAT5A, FKBP4, BCL2, BAX, STAT5B, PDGFRA, BCL2L1, ERCC1, WT1, BCL2L11	587	73	13528	4.10408	0.217637	0.000699004	0.117911
GOTERM_BP_FAT	GO:0051336~regulation of hydrolase activity	32	5.13644	6.44303e-05	HCRT, CASR, CAV1, TNF, TBC1D8, MGMT, EDN1, CDH1, FKBP1A, SFN, TPM1, CALCA, BAK1, CDKN2A, CASP9, MTCH1, HSPA5, MYC, EGFR, MSH6, GDI2, MSH3, RALBP1, MSH2, TP53, BIRC5, STAT1, SIRT1, BAX, JAK2, MTOR, EIF2AK3	587	337	13528	2.18834	0.21969	0.000704481	0.119173
GOTERM_BP_FAT	GO:0070201~regulation of establishment of protein localization	17	2.72873	6.55566e-05	BMP4, IL6, TNF, NFKBIA, CDH1, IGF2, CD40, SIRT1, PRDX1, TGFB1, AKT1, SMO, INS, RHOA, RAB11A, JAK2, EGF, IL2	587	121	13528	3.23787	0.223067	0.000714762	0.121255
GOTERM_BP_FAT	GO:0042391~regulation of membrane potential	18	2.88925	6.65795e-05	SRI, HCRT, CAV1, ERBB2, EDN1, BNIP3, BCL2L1, SOD1, GCLM, TGFB1, CD9, BAK1, JUN, BAX, BCL2, ILK, DLD, MGEA5	587	134	13528	3.09573	0.226121	0.000723861	0.123146
GOTERM_BP_FAT	GO:0006298~mismatch repair	8	1.28411	6.70697e-05	MSH6, MSH3, MSH2, PCNA, MLH1, PMS2, ABL1, TP73	587	25	13528	7.37472	0.22758	0.000727136	0.124052
GOTERM_BP_FAT	GO:0007610~behavior	40	6.42055	7.14624e-05	HCRT, SNCG, CASR, HRAS, CCL2, PTGS2, FPR1, CXCL9, FPR3, COMT, KIT, HPRT1, PTEN, ADA, EPHB2, FOS, TYMP, KRAS, PPP1R1B, BCL2, RAC1, HPGDS, IL4, EGR1, IL6, S100P, RALBP1, PRKCG, ESR2, SOD1, STAT3, LEP, ATP7A, MAPK1, GRM4, FYN, MAPK14, JUN, LTB4R2, PDGFRB	587	469	13528	1.96554	0.240534	0.000772567	0.132172
GOTERM_BP_FAT	GO:0045619~regulation of lymphocyte differentiation	12	1.92616	7.26046e-05	CDKN2A, CD80, ERBB2, STAT5A, STAT5B, CTLA4, FAS, ZEB1, SOD1, PNP, ADA, IL2	587	63	13528	4.38971	0.243867	0.000782712	0.134283
GOTERM_CC_FAT	GO:0016323~basolateral plasma membrane	22	3.5313	7.30351e-05	B4GALT1, EGFR, CAV1, ERBB3, BCAR1, ERBB2, ABCB1, CDH1, CFTR, CTNNB1, TNS4, EPCAM, ATP7A, PTK2, CA9, CD44, ILK, SLC2A1, PAK1, MSN, ZYX, ATP7B	517	203	12782	2.67938	0.0328273	0.00115031	0.103793
GOTERM_BP_FAT	GO:0000080~G1 phase of mitotic cell cycle	7	1.1236	7.64876e-05	E2F1, CDKN1C, MDM2, CDK6, CDK10, TCF3, MAP3K11	587	18	13528	8.96233	0.255088	0.000822256	0.14146
GOTERM_BP_FAT	GO:0045646~regulation of erythrocyte differentiation	7	1.1236	7.64876e-05	HIF1A, ETS1, MAPK14, STAT5A, STAT5B, CDK6, FOXO3	587	18	13528	8.96233	0.255088	0.000822256	0.14146
GOTERM_BP_FAT	GO:0000902~cell morphogenesis	33	5.29695	7.64992e-05	S100A4, E2F4, NRP1, ERBB3, ERBB2, HPRT1, PAX2, TGFB1, EPHB2, CTNNB1, IGF1R, PTK2, COL4A3BP, BCL2, ILK, RAC1, POU4F3, RHOA, NEFL, FN1, NFATC1, EGFR, ACTB, HGF, GAS1, SOD1, ATP7A, SFRP5, SMO, HIF1A, CFL1, JAK2, UBA52	587	356	13528	2.13629	0.255121	0.000820091	0.141481
GOTERM_BP_FAT	GO:0007565~female pregnancy	16	2.56822	7.70942e-05	MUC1, BSG, OVGP1, PTGS2, STAT5A, FKBP4, STAT5B, COMT, SOD1, TGFB1, CALCA, FOS, HSF1, BCL2, PRL, SPP1	587	110	13528	3.35214	0.256825	0.000824171	0.142581
GOTERM_BP_FAT	GO:0022411~cellular component disassembly	11	1.76565	7.78928e-05	KIF2C, CASP3, CDKN2A, BAX, BIRC7, BNIP3, PPT1, STMN1, NRG1, SOD1, MYC	587	53	13528	4.78313	0.259107	0.0008304	0.144057
GOTERM_BP_FAT	GO:0000060~protein import into nucleus, translocation	9	1.44462	7.89709e-05	AKT1, MAPK1, TNF, JUN, TP53, NFKBIA, JAK2, PRL, TGFB1	587	34	13528	6.10041	0.262176	0.000839565	0.146049
KEGG_PATHWAY	hsa04662:B cell receptor signaling pathway	17	2.72873	8.1147e-05	PIK3CG, HRAS, RELA, NFKBIA, RAF1, MALT1, NFKB1, AKT1, MAPK1, FOS, KRAS, JUN, SOS1, RAC1, PIK3CA, AKT2, NFATC1	375	75	5085	3.0736	0.0132205	0.000429219	0.0983528
GOTERM_CC_FAT	GO:0032300~mismatch repair complex	5	0.802568	8.33725e-05	MSH6, MSH3, MSH2, MLH1, PMS2	517	7	12782	17.6596	0.037386	0.00126929	0.118476
KEGG_PATHWAY	hsa05014:Amyotrophic lateral sclerosis (ALS)	14	2.24719	8.37932e-05	TNF, TP53, BCL2L1, SOD1, DAXX, CASP3, CASP9, MAPK14, BAX, BCL2, RAC1, CAT, NEFL, MAP2K6	375	53	5085	3.58189	0.0136487	0.000429366	0.101559
GOTERM_BP_FAT	GO:0046427~positive regulation of JAK-STAT cascade	8	1.28411	8.83772e-05	IL4, CSF2, IL6, IL5, IGF1, JAK2, PRL, IL2	587	26	13528	7.09108	0.28842	0.000936936	0.163432
GOTERM_BP_FAT	GO:0051353~positive regulation of oxidoreductase activity	8	1.28411	8.83772e-05	ATP7A, AKT1, HIF1A, TNF, KRAS, INS, EDN1, IGF2, ABL1	587	26	13528	7.09108	0.28842	0.000936936	0.163432
GOTERM_BP_FAT	GO:0006469~negative regulation of protein kinase activity	14	2.24719	8.87698e-05	CAV1, IGF2, RB1, SFN, PDCD4, TP73, AKT1, CDKN1A, CASP3, CDKN2A, CDKN1B, INS, RGS3, ILK, DUSP6	587	87	13528	3.70855	0.289495	0.000938512	0.164157
GOTERM_BP_FAT	GO:0043269~regulation of ion transport	15	2.4077	8.89648e-05	HCRT, CAV1, CASR, TNF, PTGS2, FKBP1A, TGFB1, CALCA, AKT1, BAK1, BAX, BCL2, MGEA5, CALM1, AKT2	587	99	13528	3.49182	0.290028	0.000937997	0.164518
GOTERM_CC_FAT	GO:0016324~apical plasma membrane	17	2.72873	8.97054e-05	EGFR, MUC1, ABCA7, CAV1, ERBB3, ERBB2, CFTR, ABCB4, EPCAM, PROM1, PTK2, CD44, MSN, ABCC2, NRG1, FN1, ABCC6	517	133	12782	3.16013	0.0401682	0.00132162	0.12747
GOTERM_MF_FAT	GO:0004674~protein serine/threonine kinase activity	37	5.939	8.98763e-05	NUAK2, PRKDC, CHEK1, FKBP1A, AURKA, CHEK2, STK17A, AKT1, MAP3K1, WNK4, AAK1, ILK, CDK12, CDK10, PRKAA2, PAK1, MAP2K6, AKT2, EGFR, CDK1, RAF1, CDK6, PRKCG, CDK4, SRPK1, RPS6KA5, MAPK1, CCND3, PLK2, PLK1, MAPK14, BUB1B, MAPK8, MTOR, EIF2AK3, ACVR1, MAP3K11	556	430	12983	2.00925	0.0793634	0.00235978	0.1404
GOTERM_BP_FAT	GO:0031669~cellular response to nutrient levels	10	1.60514	9.18986e-05	CAV1, NUAK2, BECN1, HMOX1, JUN, TP53, CTSD, HSPA5, SIRT1, HDAC6	587	44	13528	5.23773	0.298003	0.00096627	0.169939
GOTERM_BP_FAT	GO:0042306~regulation of protein import into nucleus	10	1.60514	9.18986e-05	BMP4, SMO, TNF, RHOA, NFKBIA, CDH1, JAK2, SIRT1, PRDX1, TGFB1	587	44	13528	5.23773	0.298003	0.00096627	0.169939
GOTERM_BP_FAT	GO:0045931~positive regulation of mitotic cell cycle	6	0.963082	9.21379e-05	CYP1A1, STAT5A, STAT5B, SPHK1, BRCA2, BIRC5	587	12	13528	11.523	0.298649	0.000966147	0.170381
GOTERM_BP_FAT	GO:0014068~positive regulation of phosphoinositide 3-kinase cascade	6	0.963082	9.21379e-05	ERBB3, INS, ERBB2, IGF1, IGF2, JAK2, CAT	587	12	13528	11.523	0.298649	0.000966147	0.170381
GOTERM_BP_FAT	GO:0046688~response to copper ion	6	0.963082	9.21379e-05	ATP7A, BCL2, SOD1, PRNP, MT1H, ATP7B	587	12	13528	11.523	0.298649	0.000966147	0.170381
GOTERM_BP_FAT	GO:0008624~induction of apoptosis by extracellular signals	16	2.56822	9.50326e-05	CFLAR, TNF, FASLG, DAXX, BCL2L11, CASP3, BAX, SOS1, RAC1, CASP8, MAPK8, DAP, FAS, SST, CASP2, UBA52	587	112	13528	3.29229	0.306423	0.00099378	0.175729
GOTERM_CC_FAT	GO:0044459~plasma membrane part	123	19.7432	9.50449e-05	SYT1, CASR, HRAS, PTGS2, TLR4, IL17RB, CTNNB1, CD44, WNK4, ILK, SLC2A1, FAS, EGFR, GPER, CD40, TNS4, CD34, PDGFRA, PDGFRB, MST1R, KIR3DL1, GBP1, ABCA7, FGFR4, FXYD3, CAV1, ERBB3, ERBB2, SLC38A6, CD70, BCL2L1, ABCA1, ATP12A, EPHB4, SRC, ADA, EPHB2, SLC29A1, PTK2, TUBB, ACE, SLC29A2, KRAS, FOLR1, PPL, RAC1, PEMT, FN1, CSF1R, B4GALT1, MUC1, TRPC5, PHB, CD276, ABCB1, GAS1, ABCB4, MUC4, ATP7A, CD59, N…	517	2203	12782	1.38038	0.0425077	0.0013565	0.135052
GOTERM_BP_FAT	GO:0050727~regulation of inflammatory response	13	2.08668	9.55606e-05	IL6, PTGS2, INS, STAT5A, KLKB1, STAT5B, PPARG, CD276, IGF2, JAK2, TLR4, NT5E, ADA, IL2	587	76	13528	3.94208	0.307831	0.000996592	0.176705
GOTERM_BP_FAT	GO:0051345~positive regulation of hydrolase activity	21	3.37079	9.72142e-05	EGFR, MSH6, HCRT, CASR, TNF, MSH3, RALBP1, MSH2, EDN1, TP53, STAT1, TPM1, CALCA, BAK1, CDKN2A, CASP9, BAX, MTCH1, JAK2, EIF2AK3, MYC	587	179	13528	2.70372	0.312225	0.00101109	0.17976
GOTERM_BP_FAT	GO:0030217~T cell differentiation	12	1.92616	9.75717e-05	EGR1, ATP7A, BCL2, STAT5A, STAT5B, TP53, IRF1, PRKDC, FAS, TGFB1, CTNNB1, IL2	587	65	13528	4.25465	0.313171	0.00101207	0.18042
GOTERM_MF_FAT	GO:0032403~protein complex binding	22	3.5313	9.91532e-05	MSH6, YWHAZ, LGALS3, MSH2, RELA, MLH1, NFKBIA, IGF1, FKBP1A, IGF2, IGF1R, CCND1, CDKN1A, CTGF, INS, TGFBI, ILK, PCNA, PMS2, PTPN1, THBS1, ACVR1, HDAC6	556	196	12983	2.621	0.0871881	0.00253083	0.154881
GOTERM_BP_FAT	GO:0007017~microtubule-based process	26	4.17335	0.00010556	KIFC1, CAV1, MLH1, AURKA, GTSE1, CTNNB1, KIFC3, KIF2C, PTK2, TUBB, MAPT, NPM1, TUBB6, NEFL, TUBB3, RET, KIF5B, KIF5A, BRCA2, BRCA1, KIF1A, SPAG5, BUB1B, STMN1, NCOR1, MAP3K11	587	253	13528	2.36836	0.333974	0.00109195	0.195177
GOTERM_CC_FAT	GO:0005813~centrosome	23	3.69181	0.00010755	KIFC1, SNCG, BRCA2, CHEK1, AURKA, BIRC5, PAX2, TACC1, CTNNB1, CCNB1, KRT18, G6PD, PLK1, RASSF1, NPM1, NINL, BUB1B, CDK5RAP2, TNFAIP3, CNTLN, TOP2A, CALM1, MAP3K11	517	224	12782	2.53856	0.0479645	0.00148838	0.152809
GOTERM_BP_FAT	GO:0007276~gamete generation	35	5.61798	0.000108234	PTGS2, PRKDC, MLH1, CHEK1, BCL2L1, FOXO3, KIT, PTTG1, TGFB1, WT1, PGR, AKT1, GSR, HSF1, BCL2, H2AFX, FANCG, PPP2R2B, ERCC1, BMP4, MSH2, BRCA2, BIRC3, SOD1, SIRT1, BCL2L11, NRIP1, LEP, CCNB1, CCND2, FANCD2, BAX, DLD, MTOR, ACVR1	587	395	13528	2.04205	0.340796	0.00111659	0.200117
GOTERM_BP_FAT	GO:0051095~regulation of helicase activity	5	0.802568	0.000109871	MSH6, MSH3, MSH2, TP53, SIRT1	587	7	13528	16.4614	0.344938	0.00113044	0.203141
GOTERM_BP_FAT	GO:0051495~positive regulation of cytoskeleton organization	10	1.60514	0.00011052	CAV1, CDKN1B, MAP3K1, MAPT, EDN1, CFL1, RAC1, RHOA, MTOR, TPM1	587	45	13528	5.12133	0.346573	0.00113409	0.204339
GOTERM_CC_FAT	GO:0044430~cytoskeletal part	63	10.1124	0.00011096	KIFC1, SNCG, AURKA, PAX2, GTSE1, KIFC3, CTNNB1, AKT1, KIF2C, MAPT, ILK, TUBB6, ZYX, CDK5RAP2, CNTLN, TOP2A, MYC, TUBB3, CDK1, KIF5B, KIF5A, POLB, RB1, TACC1, KRT19, KIF1A, G6PD, MAD2L1, KRT18, KRT17, SPAG5, CFL1, BUB1B, HSPB1, MST1R, STMN1, TNFAIP3, MAP3K11, YWHAZ, LMNB1, VIM, ABCA2, CHEK1, TPM1, TUBB, LANCL2, SOS1, KRT8, NPM1, NEFL, BRCA2, BIRC5, BRCA1, CCNB1, PPP1R9B, PLK1, MAPK14, RASSF1, NINL…	517	952	12782	1.63611	0.049447	0.0014904	0.15765
GOTERM_BP_FAT	GO:0002200~somatic diversification of immune receptors	8	1.28411	0.000114889	MSH6, MSH3, MSH2, UNG, MLH1, PMS2, PRKDC, ERCC1	587	27	13528	6.82844	0.357474	0.00117577	0.21241
GOTERM_BP_FAT	GO:0045428~regulation of nitric oxide biosynthetic process	8	1.28411	0.000114889	EGFR, AKT1, CAV1, HSP90AA1, TNF, INS, EDN1, IGF2, JAK2	587	27	13528	6.82844	0.357474	0.00117577	0.21241
GOTERM_BP_FAT	GO:0051223~regulation of protein transport	16	2.56822	0.000116509	BMP4, IL6, TNF, NFKBIA, CDH1, IGF2, CD40, SIRT1, PRDX1, TGFB1, SMO, INS, RHOA, RAB11A, JAK2, EGF, IL2	587	114	13528	3.23453	0.361471	0.00118918	0.215403
KEGG_PATHWAY	hsa04621:NOD-like receptor signaling pathway	15	2.4077	0.000118481	IL6, CCL2, TNF, HSP90AA1, XIAP, RELA, NFKBIA, NFKB1, BIRC3, BIRC2, MAPK1, MAPK14, CASP8, MAPK8, TNFAIP3	375	62	5085	3.28065	0.0192445	0.000588677	0.143573
GOTERM_BP_FAT	GO:0006220~pyrimidine nucleotide metabolic process	9	1.44462	0.000121925	DCTD, TYMS, TYMP, UMPS, DTYMK, DCK, CTPS2, DPYD, DUT	587	36	13528	5.7615	0.374648	0.00124114	0.225405
GOTERM_BP_FAT	GO:0046425~regulation of JAK-STAT cascade	9	1.44462	0.000121925	IL4, CSF2, CAV1, IL6, IL5, IGF1, JAK2, PRL, IL2	587	36	13528	5.7615	0.374648	0.00124114	0.225405
GOTERM_CC_FAT	GO:0030141~secretory granule	20	3.21027	0.000122058	HCRT, SYT1, ACRBP, BRCA2, IGF1, CUZD1, KIT, HGF, ABCA3, TGFB1, TIMP1, CD9, VEGFA, DLD, ABCC4, EGF, THBS1, PRL, AKT2, FN1	517	180	12782	2.74704	0.0542564	0.00159255	0.173405
GOTERM_BP_FAT	GO:0009408~response to heat	11	1.76565	0.000126554	CALCA, AKT1, CASP6, CCL2, HDAC2, HSF1, BCL2, HSPB1, SOD1, THBS1, SST	587	56	13528	4.52689	0.385694	0.00128483	0.233952
GOTERM_BP_FAT	GO:0001503~ossification	16	2.56822	0.00012875	EGFR, BMP4, CASR, PTGS2, IGF1, ZNRD1, IGF2, TGFB1, SMO, CHRDL1, CTGF, INS, BCL2, MAPK8, IGFBP3, EIF2AK3, SPP1	587	115	13528	3.2064	0.390868	0.00130367	0.238007
GOTERM_BP_FAT	GO:0008544~epidermis development	21	3.37079	0.000142231	FGF7, PTGS2, TSG101, RELA, UGCG, SFN, SNAI1, AKT1, ATP7A, CASP3, CDKN2A, BARX2, EVPL, KRT17, ATP2C1, CTGF, PPL, BCL2, EMP1, FABP5, SMARCA4	587	184	13528	2.63025	0.421681	0.00143632	0.262898
GOTERM_BP_FAT	GO:0014066~regulation of phosphoinositide 3-kinase cascade	6	0.963082	0.000144402	ERBB3, INS, ERBB2, IGF1, IGF2, JAK2, CAT	587	13	13528	10.6366	0.426494	0.00145441	0.266905
GOTERM_BP_FAT	GO:0042522~regulation of tyrosine phosphorylation of Stat5 protein	6	0.963082	0.000144402	IL4, CSF2, CAV1, IGF1, JAK2, IL2	587	13	13528	10.6366	0.426494	0.00145441	0.266905
GOTERM_BP_FAT	GO:0045740~positive regulation of DNA replication	8	1.28411	0.000147514	IGF1R, CSF2, HRAS, INS, JUN, PDGFRA, IGF1, IGF2, AREG	587	28	13528	6.58457	0.433326	0.00148185	0.27265
GOTERM_BP_FAT	GO:0051276~chromosome organization	40	6.42055	0.00014752	PTGES3, XRCC5, KIFC1, PRKDC, BNIP3, PTTG1, CBX8, TCF7L1, HIST1H4A, NCAPG, NPM1, H2AFX, TOP2A, ERCC1, BRD8, MSH6, SATB1, MLL, KAT2B, MSH3, MSH2, PHB, TP53, BRCA2, RB1, EHMT2, SIRT1, RPS6KA5, MAD2L1, HDAC2, RFC1, HDAC1, FANCD2, DNMT1, SETD2, HDAC9, PARP1, NCOR1, HDAC6, SMARCA4	587	485	13528	1.9007	0.433338	0.00147805	0.27266
GOTERM_BP_FAT	GO:0010565~regulation of cellular ketone metabolic process	11	1.76565	0.000147622	LEP, AKT1, CAV1, INS, PPARG, STRADA, IGF2, MTOR, COMT, PRKAA2, BRCA1, AKT2	587	57	13528	4.44747	0.433561	0.00147524	0.272848
GOTERM_BP_FAT	GO:0032570~response to progesterone stimulus	7	1.1236	0.000148281	FOS, CAV1, CCL2, RELA, ERBB2, THBS1, TGFB1	587	20	13528	8.0661	0.434996	0.00147798	0.274065
GOTERM_BP_FAT	GO:0030890~positive regulation of B cell proliferation	7	1.1236	0.000148281	IL4, CDKN1A, IL5, CD40, TCF3, ADA, IL2	587	20	13528	8.0661	0.434996	0.00147798	0.274065
GOTERM_BP_FAT	GO:0030198~extracellular matrix organization	15	2.4077	0.000152615	B4GALT1, LGALS3, MMP9, VTN, POSTN, FKBP1A, ANXA2, ATP7A, PTK2, TGFBI, ILK, PDGFRA, MUC5AC, COL11A1, SMARCA4	587	104	13528	3.32394	0.444348	0.00151723	0.282065
GOTERM_BP_FAT	GO:0000904~cell morphogenesis involved in differentiation	25	4.01284	0.000155197	S100A4, NRP1, ERBB3, ERBB2, PAX2, HPRT1, TGFB1, EPHB2, CTNNB1, IGF1R, PTK2, BCL2, ILK, RAC1, POU4F3, NEFL, NFATC1, FN1, ACTB, GAS1, HGF, SOD1, HIF1A, JAK2, UBA52	587	244	13528	2.36127	0.449845	0.0015389	0.286831
GOTERM_MF_FAT	GO:0019887~protein kinase regulator activity	13	2.08668	0.000157764	ERBB3, FGF13, SFN, CDKN1C, CCNE2, CASP3, CCND1, CDKN1A, CDKN1B, CDKN2A, PPP1R1B, NRG1, EGF	556	81	12983	3.74765	0.135111	0.0039154	0.246328
GOTERM_BP_FAT	GO:0045927~positive regulation of growth	13	2.08668	0.000158527	AKT1, HSF1, INS, BCL2, STAT5A, MAPT, CSF1, ILK, STAT5B, SPHK1, IGF2, SFN, NRG1, IL2	587	80	13528	3.74497	0.456853	0.00156786	0.292976
GOTERM_BP_FAT	GO:0051924~regulation of calcium ion transport	12	1.92616	0.000169976	CALCA, BAK1, HCRT, CAV1, CASR, PTGS2, BCL2, BAX, MGEA5, FKBP1A, TGFB1, CALM1	587	69	13528	4.008	0.480278	0.0016767	0.314104
GOTERM_BP_FAT	GO:0010720~positive regulation of cell development	12	1.92616	0.000169976	XRCC5, SMO, RELA, BCL2, MAPT, ILK, PPARG, RHOA, KIT, NEFL, TGFB1, EPHB2	587	69	13528	4.008	0.480278	0.0016767	0.314104
GOTERM_BP_FAT	GO:0046822~regulation of nucleocytoplasmic transport	11	1.76565	0.00017157	BMP4, SMO, CDKN2A, TNF, RHOA, NFKBIA, CDH1, JAK2, SIRT1, PRDX1, TGFB1	587	58	13528	4.37079	0.483459	0.00168809	0.317046
GOTERM_BP_FAT	GO:0030518~steroid hormone receptor signaling pathway	11	1.76565	0.00017157	PGR, AR, NCOA3, ESR1, JAK2, RB1, ESR2, DAXX, BRCA1, CTNNB1, NRIP1	587	58	13528	4.37079	0.483459	0.00168809	0.317046
GOTERM_MF_FAT	GO:0019901~protein kinase binding	18	2.88925	0.000179141	ACTB, BCAR1, RELA, VIM, CHEK1, SKI, CDH2, FOXO3, STAT3, MAPK1, CCND1, CDKN2A, CCND3, CCND2, MAP3K1, CDK5RAP2, TOP2A, MAP3K11	556	147	12983	2.85927	0.151958	0.0043281	0.279662
GOTERM_BP_FAT	GO:0006940~regulation of smooth muscle contraction	9	1.44462	0.000182546	CALCA, CAV1, PTGS2, PTGS1, EDN1, SPHK1, SOD1, SRF, ADA	587	38	13528	5.45826	0.504837	0.00179142	0.337297
GOTERM_BP_FAT	GO:0042108~positive regulation of cytokine biosynthetic process	10	1.60514	0.000186293	TNF, CD80, REL, RELA, HMOX1, STAT5A, STAT5B, CD276, IRF1, TLR4	587	48	13528	4.80125	0.511929	0.00182351	0.344208
GOTERM_BP_FAT	GO:0032582~negative regulation of gene-specific transcription	10	1.60514	0.000186293	CDKN1C, CDKN1B, HDAC2, HDAC1, PPARG, NFKB1, HDAC9, NCOR1, NCOR2, SMARCA4	587	48	13528	4.80125	0.511929	0.00182351	0.344208
GOTERM_BP_FAT	GO:0048641~regulation of skeletal muscle tissue development	8	1.28411	0.000187256	BMP4, HDAC1, BCL2, ILK, HDAC9, IGFBP3, UBA52, ACVR1	587	29	13528	6.35752	0.513736	0.00182828	0.345984
GOTERM_BP_FAT	GO:0010522~regulation of calcium ion transport into cytosol	8	1.28411	0.000187256	CALCA, BAK1, CAV1, BCL2, BAX, MGEA5, TGFB1, CALM1	587	29	13528	6.35752	0.513736	0.00182828	0.345984
GOTERM_BP_FAT	GO:0045429~positive regulation of nitric oxide biosynthetic process	7	1.1236	0.000200043	EGFR, AKT1, HSP90AA1, TNF, INS, EDN1, IGF2, JAK2	587	21	13528	7.682	0.537099	0.00194808	0.369569
GOTERM_BP_FAT	GO:0000187~activation of MAPK activity	13	2.08668	0.000201495	TNF, FPR1, BIRC7, HGF, SOD1, DAXX, GRM4, MAP3K1, PROK1, TGFA, THBS1, MAP2K6, MAP3K11	587	82	13528	3.65363	0.539681	0.00195726	0.372247
GOTERM_BP_FAT	GO:0010639~negative regulation of organelle organization	13	2.08668	0.000201495	TMSB10, BRCA1, MAD2L1, GSN, MAPT, MAP3K1, NPM1, SCIN, MAP4, DNMT1, TMSB4X, ERCC1, HDAC6	587	82	13528	3.65363	0.539681	0.00195726	0.372247
GOTERM_MF_FAT	GO:0032404~mismatch repair complex binding	5	0.802568	0.000201544	MSH6, MSH2, PCNA, MLH1, PMS2	556	8	12983	14.5942	0.169261	0.00474357	0.314585
GOTERM_MF_FAT	GO:0019903~protein phosphatase binding	9	1.44462	0.000201669	EGFR, PPP1R9B, ERBB2, BCAR1, CDH1, CDH2, SOD1, GNB2L1, CTNNB1	556	39	12983	5.38863	0.169356	0.00462812	0.31478
GOTERM_BP_FAT	GO:0009120~deoxyribonucleoside metabolic process	5	0.802568	0.000212209	DTYMK, DCK, DPYD, ADA, DUT	587	8	13528	14.4037	0.558285	0.00205605	0.392003
GOTERM_BP_FAT	GO:0045737~positive regulation of cyclin-dependent protein kinase activity	5	0.802568	0.000212209	EGFR, AKT1, CCND1, CCND3, CCND2	587	8	13528	14.4037	0.558285	0.00205605	0.392003
GOTERM_BP_FAT	GO:0030728~ovulation	6	0.963082	0.000216649	LEP, PGR, PTGS2, FOXO3, SIRT1, NRIP1	587	14	13528	9.87686	0.565774	0.00209376	0.40019
GOTERM_BP_FAT	GO:0033135~regulation of peptidyl-serine phosphorylation	6	0.963082	0.000216649	BAK1, CAV1, IL6, BCL2, BAX, TGFB1	587	14	13528	9.87686	0.565774	0.00209376	0.40019
GOTERM_BP_FAT	GO:0051053~negative regulation of DNA metabolic process	9	1.44462	0.000221053	HCRT, MSH6, MSH3, MSH2, TP53, MLH1, BRCA2, ERCC1, TGFB1	587	39	13528	5.31831	0.573076	0.00213093	0.408309
GOTERM_BP_FAT	GO:0014075~response to amine stimulus	9	1.44462	0.000221053	CCL2, MSH2, RELA, CFL1, PEMT, MTOR, HPRT1, SST, DDIT3	587	39	13528	5.31831	0.573076	0.00213093	0.408309
GOTERM_BP_FAT	GO:0009266~response to temperature stimulus	13	2.08668	0.000226463	CALCA, AKT1, CASP6, FOS, CCL2, HDAC2, HSF1, BCL2, PPARG, HSPB1, SOD1, THBS1, SST	587	83	13528	3.60961	0.581878	0.00217758	0.418282
GOTERM_MF_FAT	GO:0046982~protein heterodimerization activity	22	3.5313	0.000229008	EGFR, MCL1, ERBB3, ERBB2, PPARG, TP53, BNIP3, BIRC5, BCL2L1, HGF, GCLM, TGFB1, BAK1, FOS, HIF1A, BAX, BCL2, TAP1, NPM1, PDGFRA, TCF3, TOP2A	556	208	12983	2.46979	0.189992	0.00512612	0.357381
GOTERM_BP_FAT	GO:0045785~positive regulation of cell adhesion	11	1.76565	0.000229355	TNF, ERBB2, CSF1, ILK, CDK6, VTN, NRG1, THBS1, TPM1, SRC, SPP1	587	60	13528	4.2251	0.586509	0.00219987	0.423613
GOTERM_BP_FAT	GO:0045638~negative regulation of myeloid cell differentiation	8	1.28411	0.000235216	CALCA, IL4, HIST1H4A, STAT5A, STAT5B, NFKBIA, TLR4, CTNNB1	587	30	13528	6.1456	0.595736	0.00225042	0.434415
GOTERM_BP_FAT	GO:0001822~kidney development	14	2.24719	0.000245268	BMP4, RET, TIPARP, PAX2, BCL2L11, WT1, ALDH1A2, ACE, GPC3, CD44, BAX, BCL2, ILK, PDGFRB	587	96	13528	3.36087	0.611086	0.00234068	0.452941
GOTERM_BP_FAT	GO:0043062~extracellular structure organization	19	3.04976	0.00024795	B4GALT1, LGALS3, ERBB2, MMP9, CDH1, VTN, POSTN, FKBP1A, CDH2, ANXA2, CTNNB1, ATP7A, PTK2, TGFBI, ILK, PDGFRA, MUC5AC, COL11A1, SMARCA4	587	163	13528	2.68634	0.615082	0.00236039	0.457882
GOTERM_CC_FAT	GO:0048471~perinuclear region of cytoplasm	26	4.17335	0.00026251	SNCG, HCRT, CAV1, MTDH, CSF1, ERBB2, FASLG, CDH1, TLR4, GSN, ANP32A, HSPA5, HPGDS, SPP1, KIF5B, KIF5A, CTLA4, MALT1, TPD52L2, ANXA2, ATP7A, KRT18, MAD2L1, ABCC5, ATP7B, HDAC6	517	288	12782	2.23197	0.113064	0.00332731	0.372597
GOTERM_CC_FAT	GO:0044451~nucleoplasm part	41	6.58106	0.000273287	E2F1, E2F3, E2F4, CDX2, PRKDC, CHEK2, ZEB1, DAXX, WT1, CTNNB1, FOS, SF3B1, BARX2, NPM1, CDK12, MYC, TCF3, BRD8, ACTB, NACC1, MLL, KAT2B, RELA, TP53, SKI, RB1, CDK4, SIRT1, RAD51, SFRS2, NRIP1, ATF4, HDAC2, HIF1A, HDAC1, JUN, HDAC9, PARP1, NCOR1, NCOR2, HDAC6	517	555	12782	1.82641	0.117423	0.00337023	0.387866
GOTERM_BP_FAT	GO:0002684~positive regulation of immune system process	24	3.85233	0.000273312	IL4, IL6, IL5, STAT5A, BCAR1, TBX21, RELA, STAT5B, CD276, NFKBIA, MALT1, TLR4, CD40, PNP, ADA, TGFB1, MAPK1, CDKN1A, CD80, FYN, VEGFA, THBS1, TCF3, IL2	587	238	13528	2.32397	0.650899	0.00259513	0.504606
GOTERM_BP_FAT	GO:0060348~bone development	16	2.56822	0.000273899	EGFR, BMP4, CASR, PTGS2, IGF1, ZNRD1, IGF2, TGFB1, SMO, CHRDL1, CTGF, INS, BCL2, MAPK8, IGFBP3, EIF2AK3, SPP1	587	123	13528	2.99785	0.651688	0.0025943	0.505687
GOTERM_BP_FAT	GO:0051050~positive regulation of transport	23	3.69181	0.000275927	BMP4, HCRT, CAV1, IL6, TNF, ERBB3, EDN1, NFKBIA, CDH1, IGF2, PPT1, TGFB1, AKT1, BAK1, SMO, INS, BAX, SCIN, RHOA, MGEA5, JAK2, CALM1, AKT2, IL2	587	223	13528	2.37694	0.654398	0.00260708	0.509423
GOTERM_CC_FAT	GO:0043190~ATP-binding cassette (ABC) transporter complex	5	0.802568	0.000281294	ABCA7, ABCB8, ABCB10, ABCA2, ABCB6	517	9	12782	13.7352	0.120647	0.00337769	0.399208
GOTERM_MF_FAT	GO:0047485~protein N-terminus binding	12	1.92616	0.000285432	PGR, NCOA3, RELA, YWHAQ, ESR1, TP53, PARP1, DAXX, TGFB1, NCOR2, CALM1, SMARCA4	556	74	12983	3.7866	0.230977	0.00623369	0.445249
GOTERM_CC_FAT	GO:0016605~PML body	8	1.28411	0.000287077	TP53, SKI, RB1, CHEK2, SIRT1, DAXX, RAD51, SFRS2	517	33	12782	5.99355	0.122969	0.00335878	0.407399
GOTERM_MF_FAT	GO:0042910~xenobiotic transporter activity	4	0.642055	0.000300944	SLC2A1, ABCB1, ABCG2, ABCB4	556	4	12983	23.3507	0.241877	0.00641908	0.469394
GOTERM_MF_FAT	GO:0032138~single base insertion or deletion binding	4	0.642055	0.000300944	MSH6, MSH3, MSH2, PMS2	556	4	12983	23.3507	0.241877	0.00641908	0.469394
GOTERM_MF_FAT	GO:0032134~mispaired DNA binding	4	0.642055	0.000300944	MSH6, MSH3, MSH2, MLH1	556	4	12983	23.3507	0.241877	0.00641908	0.469394
GOTERM_MF_FAT	GO:0032137~guanine/thymine mispair binding	4	0.642055	0.000300944	MSH6, MSH3, MSH2, MLH1	556	4	12983	23.3507	0.241877	0.00641908	0.469394
GOTERM_BP_FAT	GO:0043392~negative regulation of DNA binding	10	1.60514	0.000301036	SMO, CDKN2A, HDAC2, HMOX1, NFKBIA, JAK2, EGLN1, CAT, SIRT1, DDIT3	587	51	13528	4.51882	0.686251	0.00283705	0.555657
GOTERM_BP_FAT	GO:0007611~learning or memory	15	2.4077	0.000305639	EGR1, GRM4, FOS, HRAS, S100P, KRAS, PTGS2, FYN, JUN, PRKCG, KIT, COMT, ESR2, PTEN, EPHB2	587	111	13528	3.11432	0.691764	0.00287335	0.564131
GOTERM_CC_FAT	GO:0043005~neuron projection	29	4.6549	0.000307512	S100A4, SNCG, SYT1, NRP1, VIM, BNIP3, PPT1, ADA, TGFB1, CTNNB1, CALCA, IGF1R, MAPT, ILK, NEFL, TUBB3, ACTB, AR, KIF5B, KIF5A, ESR1, PRKCG, ESR2, SOD1, STAT1, ATP7A, PPP1R9B, MAPK1, MTOR	517	342	12782	2.09643	0.131124	0.0035077	0.436341
GOTERM_BP_FAT	GO:0043497~regulation of protein heterodimerization activity	4	0.642055	0.000313076	BAK1, BCL2, BAX, NRG1	587	4	13528	23.046	0.700467	0.002936	0.57782
GOTERM_BP_FAT	GO:0060397~JAK-STAT cascade involved in growth hormone signaling pathway	4	0.642055	0.000313076	STAT5A, STAT5B, JAK2, STAT3	587	4	13528	23.046	0.700467	0.002936	0.57782
GOTERM_BP_FAT	GO:0002700~regulation of production of molecular mediator of immune response	9	1.44462	0.000318087	IL4, IL6, TNF, HMOX1, TBX21, MALT1, CD40, TGFB1, IL2	587	41	13528	5.05888	0.706192	0.00297568	0.587042
GOTERM_BP_FAT	GO:0031175~neuron projection development	25	4.01284	0.000319118	ACTB, EGFR, IL6, NRP1, ERBB3, ERBB2, CDH1, GAS1, HPRT1, PAX2, PTEN, EPHB2, ATP7A, PPP1R9B, SMO, IGF1R, PTK2, CD44, BCL2, ILK, RAC1, POU4F3, JAK2, NEFL, UBA52	587	256	13528	2.25059	0.707357	0.00297808	0.588941
GOTERM_BP_FAT	GO:0042035~regulation of cytokine biosynthetic process	12	1.92616	0.000320345	IL6, TNF, CD80, REL, RELA, HMOX1, STAT5A, IL17F, STAT5B, CD276, IRF1, TLR4	587	74	13528	3.73719	0.708737	0.00298229	0.591199
GOTERM_MF_FAT	GO:0015631~tubulin binding	14	2.24719	0.000324094	B4GALT1, RET, KIF5B, BRCA2, POLB, BIRC5, BCL2L11, BRCA1, FYN, MAPT, CDK5RAP2, STMN1, PRNP, HDAC6	556	100	12983	3.2691	0.257858	0.0067547	0.505417
KEGG_PATHWAY	hsa04630:Jak-STAT signaling pathway	25	4.01284	0.000342916	IL4, PIK3CG, CSF2, IL6, IL5, STAT5A, STAT5B, BCL2L1, IL24, STAT1, STAT3, LEP, AKT1, CCND1, CCND3, CCND2, SOS1, PIK3CA, JAK2, JAK3, IFNGR2, MYC, PRL, IL2, AKT2	375	155	5085	2.1871	0.0546953	0.00165298	0.415021
GOTERM_BP_FAT	GO:0009112~nucleobase metabolic process	7	1.1236	0.000345595	MAPK1, TYMP, UMPS, CDA, DPYD, HPRT1, ADA	587	23	13528	7.014	0.735726	0.00320926	0.637656
GOTERM_BP_FAT	GO:0051271~negative regulation of cell motion	11	1.76565	0.000346032	CDKN1B, HMOX1, BCL2, ILK, MUC5AC, THBS1, IGFBP3, TPM1, PTEN, ADA, TGFB1	587	63	13528	4.0239	0.736171	0.00320558	0.63846
GOTERM_BP_FAT	GO:0051291~protein heterooligomerization	10	1.60514	0.00035029	IGF1R, HRAS, ILK, CASP8, SKI, CDH2, PRKAA2, BIRC3, BIRC2, CTNNB1	587	52	13528	4.43192	0.740462	0.00323719	0.646293
GOTERM_BP_FAT	GO:0006997~nucleus organization	10	1.60514	0.00035029	CASP3, CDKN2A, ETS1, BAX, BIRC7, BNIP3, PPT1, SOD1, TOP2A, MYC	587	52	13528	4.43192	0.740462	0.00323719	0.646293
GOTERM_BP_FAT	GO:0048589~developmental growth	13	2.08668	0.00035438	CCNB1, AKT1, BMP4, SMO, PTGS2, GSN, BCL2, POU4F3, BRCA2, IGF1, GAS1, FOXO3, SMARCA4	587	87	13528	3.44365	0.744518	0.00326708	0.653814
GOTERM_MF_FAT	GO:0003700~transcription factor activity	65	10.4334	0.000355458	E2F1, AEBP1, E2F3, CDX2, E2F4, STAT5A, ELF5, TBX21, PPARG, STAT5B, FOXO1, NFKB1, ZEB1, FOXO3, PTTG1, YBX1, CTNNB1, PGR, FOS, CDKN2A, BARX2, HSF1, POU4F3, MYC, BRD8, EGR1, SATB1, ZNF93, AR, RELA, GABPA, ESR1, TP53, RB1, ESR2, DDIT3, MYCN, UHRF1, HIF1A, JUN, TFAP2A, NFE2L2, FOXM1, SRF, WT1, TCF7L1, TSC22D1, TSC22D3, REL, XBP1, TCF3, NFATC1, MLL, FOXA1, STAT1, STAT3, TP73, ATF4, HDAC2, NR1I2, HOXB7,…	556	975	12983	1.55671	0.278974	0.00724209	0.554201
GOTERM_BP_FAT	GO:0006970~response to osmotic stress	8	1.28411	0.000360691	EGFR, TNF, MAP3K1, BAX, SLC2A1, RAC1, TP53, SST	587	32	13528	5.7615	0.750653	0.00331724	0.665422
GOTERM_BP_FAT	GO:0001933~negative regulation of protein amino acid phosphorylation	8	1.28411	0.000360691	BAK1, CAV1, JUN, BAX, FKBP1A, IGFBP3, TGFB1, IL2	587	32	13528	5.7615	0.750653	0.00331724	0.665422
GOTERM_BP_FAT	GO:0030522~intracellular receptor-mediated signaling pathway	12	1.92616	0.000361017	PGR, ALDH1A2, AR, NCOA3, ESR1, JAK2, RB1, ESR2, DAXX, BRCA1, CTNNB1, NRIP1	587	75	13528	3.68736	0.750966	0.00331233	0.666022
GOTERM_BP_FAT	GO:0002566~somatic diversification of immune receptors via somatic mutation	5	0.802568	0.000368901	MSH6, MSH2, UNG, MLH1, PMS2	587	9	13528	12.8033	0.758414	0.00337651	0.68052
GOTERM_BP_FAT	GO:0016446~somatic hypermutation of immunoglobulin genes	5	0.802568	0.000368901	MSH6, MSH2, UNG, MLH1, PMS2	587	9	13528	12.8033	0.758414	0.00337651	0.68052
GOTERM_BP_FAT	GO:0045830~positive regulation of isotype switching	5	0.802568	0.000368901	IL4, TBX21, CD40, TGFB1, IL2	587	9	13528	12.8033	0.758414	0.00337651	0.68052
GOTERM_BP_FAT	GO:0002262~myeloid cell homeostasis	5	0.802568	0.000368901	BAK1, IL6, BAX, SOD1, BCL2L11	587	9	13528	12.8033	0.758414	0.00337651	0.68052
GOTERM_BP_FAT	GO:0045911~positive regulation of DNA recombination	5	0.802568	0.000368901	IL4, TBX21, CD40, TGFB1, IL2	587	9	13528	12.8033	0.758414	0.00337651	0.68052
GOTERM_CC_FAT	GO:0005625~soluble fraction	27	4.33387	0.000398005	CAV1, YWHAZ, COMT, HPRT1, GCLM, ACTG1, AKT1, GSR, TPI1, CTTN, CASP9, CASP7, FAS, EGF, AKT2, ACTB, IL5, SPHK1, ANXA2, MAPK1, BAX, YWHAQ, HSPB1, MTOR, ASNA1, MAP3K11, DUSP6	517	313	12782	2.13269	0.166336	0.00442735	0.564407
GOTERM_BP_FAT	GO:0033157~regulation of intracellular protein transport	10	1.60514	0.000406008	BMP4, SMO, TNF, RHOA, NFKBIA, CDH1, JAK2, SIRT1, PRDX1, TGFB1	587	53	13528	4.3483	0.790587	0.00370677	0.748728
GOTERM_BP_FAT	GO:0001889~liver development	10	1.60514	0.000406008	ALDH1A2, CCND1, CYP1A1, CCND2, RELA, ERBB2, STAT5B, HGF, ADA, CTNNB1	587	53	13528	4.3483	0.790587	0.00370677	0.748728
GOTERM_BP_FAT	GO:0030162~regulation of proteolysis	10	1.60514	0.000406008	AKT1, TNF, HDAC2, INS, KLKB1, MGEA5, MDM2, IGF2, THBS1, HDAC6, TIMP1	587	53	13528	4.3483	0.790587	0.00370677	0.748728
GOTERM_BP_FAT	GO:0002009~morphogenesis of an epithelium	14	2.24719	0.000407056	BMP4, RET, PAX2, CTNNB1, ALDH1A2, GPC3, CA9, CD44, BCL2, ILK, CASP8, CFL1, TFAP2A, TWIST1	587	101	13528	3.19449	0.791431	0.00370753	0.750655
GOTERM_CC_FAT	GO:0044445~cytosolic part	17	2.72873	0.000424338	PIK3CG, RPS6, CTNNB1, RPS25, CCT5, RPL6, RPLP0, BAX, PIK3CA, RPS13, RPL4, MTOR, RPL7A, HSPA5, NEFL, UBA52, FTL	517	152	12782	2.76512	0.176312	0.00460754	0.601646
GOTERM_BP_FAT	GO:0046579~positive regulation of Ras protein signal transduction	6	0.963082	0.000439768	HRAS, KRAS, ERBB2, CSF1, RAC1, IGF1	587	16	13528	8.64225	0.816121	0.00399549	0.810746
GOTERM_BP_FAT	GO:0022612~gland morphogenesis	6	0.963082	0.000439768	EGFR, CAV1, ERBB3, ERBB2, BCL2, TGFB1	587	16	13528	8.64225	0.816121	0.00399549	0.810746
GOTERM_BP_FAT	GO:0051412~response to corticosterone stimulus	6	0.963082	0.000439768	FOS, CDKN1A, CCND1, BCL2, PTGS1, NEFL	587	16	13528	8.64225	0.816121	0.00399549	0.810746
GOTERM_BP_FAT	GO:0006955~immune response	50	8.02568	0.000440609	CSF2, YWHAZ, CCL2, TNF, UNG, PPARG, CXCL9, BNIP3, FASLG, MLH1, PRKDC, CD70, VTN, TLR4, TLR5, ZEB1, PNP, PRDX1, FTH1, ADA, TGFB1, MIF, IGF1R, TUBB, XBP1, COL4A3BP, BCL2, TAP1, PMS2, FAS, THBS1, ERCC1, IL4, MSH6, IL6, IL5, MSH3, MSH2, RELA, CTLA4, TP53, CD276, MALT1, ATP7A, ETS1, VEGFA, CTSG, KIR3DL1, GBP1, IL2	587	690	13528	1.67	0.816716	0.00399369	0.81229
GOTERM_BP_FAT	GO:0014033~neural crest cell differentiation	8	1.28411	0.000440907	ALDH1A2, SMO, RET, HIF1A, EDN1, CFL1, NRG1, ACVR1	587	33	13528	5.58691	0.816926	0.00398701	0.812838
GOTERM_BP_FAT	GO:0014032~neural crest cell development	8	1.28411	0.000440907	ALDH1A2, SMO, RET, HIF1A, EDN1, CFL1, NRG1, ACVR1	587	33	13528	5.58691	0.816926	0.00398701	0.812838
GOTERM_BP_FAT	GO:0007292~female gamete generation	11	1.76565	0.000448488	LEP, CCNB1, PGR, PTGS2, BCL2, MLH1, BRCA2, FOXO3, SIRT1, ERCC1, NRIP1	587	65	13528	3.90009	0.822194	0.00404593	0.826759
GOTERM_BP_FAT	GO:0042476~odontogenesis	10	1.60514	0.000468821	BMP4, SMO, BSG, ERBB3, BAX, CSF1, PDGFRA, BCL2L11, TGFB1, CTNNB1	587	54	13528	4.26778	0.835589	0.00421914	0.864089
GOTERM_BP_FAT	GO:0006919~activation of caspase activity	10	1.60514	0.000468821	BAK1, CDKN2A, TNF, CASP9, BAX, MTCH1, TP53, STAT1, EIF2AK3, MYC	587	54	13528	4.26778	0.835589	0.00421914	0.864089
GOTERM_MF_FAT	GO:0019902~phosphatase binding	9	1.44462	0.000481417	EGFR, PPP1R9B, ERBB2, BCAR1, CDH1, CDH2, SOD1, GNB2L1, CTNNB1	556	44	12983	4.77628	0.357899	0.00958442	0.749894
GOTERM_BP_FAT	GO:0043254~regulation of protein complex assembly	13	2.08668	0.000486427	CAV1, TMSB10, SRF, EIF4EBP1, CDKN1B, GSN, MAP3K1, MAPT, RAC1, SCIN, TMSB4X, MTOR, HDAC6	587	90	13528	3.32887	0.846369	0.00436707	0.8964
GOTERM_BP_FAT	GO:0051046~regulation of secretion	21	3.37079	0.000491892	B4GALT1, SNCG, SYT1, HCRT, IL6, TNF, ERBB3, PTGS1, EDN1, IGF2, CD40, ADA, TGFB1, LEP, INS, HMOX1, SCIN, MGEA5, JAK2, EGF, NRG1, IL2	587	202	13528	2.39587	0.849569	0.00440577	0.906428
GOTERM_BP_FAT	GO:0034976~response to endoplasmic reticulum stress	8	1.28411	0.000534742	CCND1, ATF4, COL4A3BP, TP53, NFE2L2, HSPA5, EIF2AK3, DDIT3	587	34	13528	5.42259	0.872458	0.00477764	0.985021
GOTERM_BP_FAT	GO:0002573~myeloid leukocyte differentiation	8	1.28411	0.000534742	CSF2, TNF, MMP9, CSF1, PPARG, CASP8, KIT, TGFB1	587	34	13528	5.42259	0.872458	0.00477764	0.985021
GOTERM_BP_FAT	GO:0050680~negative regulation of epithelial cell proliferation	7	1.1236	0.000563131	CDKN1C, CDKN1B, BRCA2, CDK6, GAS1, ESR2, TGFB1	587	25	13528	6.45288	0.88567	0.00501906	1.03706
GOTERM_BP_FAT	GO:0048742~regulation of skeletal muscle fiber development	7	1.1236	0.000563131	BMP4, HDAC1, BCL2, ILK, HDAC9, IGFBP3, UBA52	587	25	13528	6.45288	0.88567	0.00501906	1.03706
GOTERM_BP_FAT	GO:0006213~pyrimidine nucleoside metabolic process	7	1.1236	0.000563131	TYMP, UMPS, DTYMK, DCK, CDA, DPYD, DUT	587	25	13528	6.45288	0.88567	0.00501906	1.03706
GOTERM_BP_FAT	GO:0032768~regulation of monooxygenase activity	7	1.1236	0.000563131	EGFR, AKT1, HIF1A, TNF, KRAS, INS, NFKB1, IGF2	587	25	13528	6.45288	0.88567	0.00501906	1.03706
GOTERM_MF_FAT	GO:0004861~cyclin-dependent protein kinase inhibitor activity	5	0.802568	0.000564514	CDKN1C, CDKN1A, CASP3, CDKN1B, CDKN2A	556	10	12983	11.6754	0.405182	0.0109923	0.8788
GOTERM_MF_FAT	GO:0030291~protein serine/threonine kinase inhibitor activity	6	0.963082	0.000565334	CDKN1C, CDKN1A, CASP3, CDKN1B, CDKN2A, SFN	556	17	12983	8.24143	0.40563	0.0107801	0.88007
GOTERM_BP_FAT	GO:0060562~epithelial tube morphogenesis	11	1.76565	0.000574952	BMP4, RET, GPC3, CD44, BCL2, ILK, CFL1, CASP8, TFAP2A, PAX2, TWIST1	587	67	13528	3.78367	0.890759	0.00511235	1.05872
GOTERM_BP_FAT	GO:0001654~eye development	16	2.56822	0.000588324	BMP4, CYP1A1, FASLG, GAS1, ZEB1, PAX2, STAT3, WT1, CTNNB1, EPHB2, BAK1, ALDH1A2, CASP6, BAX, MAP3K1, VEGFA	587	132	13528	2.79345	0.896244	0.00521893	1.08321
GOTERM_BP_FAT	GO:0042523~positive regulation of tyrosine phosphorylation of Stat5 protein	5	0.802568	0.000593821	IL4, CSF2, IGF1, JAK2, IL2	587	10	13528	11.523	0.898418	0.00525548	1.09328
GOTERM_BP_FAT	GO:0006206~pyrimidine base metabolic process	5	0.802568	0.000593821	MAPK1, TYMP, UMPS, CDA, DPYD	587	10	13528	11.523	0.898418	0.00525548	1.09328
GOTERM_BP_FAT	GO:0016575~histone deacetylation	6	0.963082	0.000600954	HDAC2, HDAC1, PHB, HDAC9, SIRT1, HDAC6	587	17	13528	8.13388	0.901171	0.00530625	1.10634
GOTERM_BP_FAT	GO:0051057~positive regulation of small GTPase mediated signal transduction	6	0.963082	0.000600954	HRAS, KRAS, ERBB2, CSF1, RAC1, IGF1	587	17	13528	8.13388	0.901171	0.00530625	1.10634
GOTERM_BP_FAT	GO:0018205~peptidyl-lysine modification	6	0.963082	0.000600954	ATP7A, KAT2B, SETD2, HDAC9, SIRT1, HDAC6	587	17	13528	8.13388	0.901171	0.00530625	1.10634
GOTERM_BP_FAT	GO:0032655~regulation of interleukin-12 production	6	0.963082	0.000600954	REL, RELA, IRF1, TLR4, CD40, THBS1	587	17	13528	8.13388	0.901171	0.00530625	1.10634
GOTERM_BP_FAT	GO:0048584~positive regulation of response to stimulus	23	3.69181	0.000603665	IL6, TNF, BECN1, STAT5A, BCAR1, RELA, STAT5B, NFKBIA, MALT1, PRKCG, IGF2, TLR4, BRCA1, ADA, SRC, TGFB1, MAPK1, INS, FYN, LANCL2, VEGFA, JAK2, H2AFX, THBS1	587	236	13528	2.24601	0.902198	0.00531795	1.11131
GOTERM_BP_FAT	GO:0000226~microtubule cytoskeleton organization	17	2.72873	0.000632376	CAV1, RET, MLH1, BRCA2, AURKA, BRCA1, CTNNB1, KIF2C, TUBB, PTK2, SPAG5, MAPT, NPM1, BUB1B, STMN1, NEFL, NCOR1	587	147	13528	2.66518	0.912439	0.00555754	1.16387
GOTERM_BP_FAT	GO:0051969~regulation of transmission of nerve impulse	17	2.72873	0.000632376	EGFR, EGR1, SNCG, HCRT, HRAS, TNF, CCL2, S100P, PTGS2, EDN1, KIT, CDH2, EPHB2, KRAS, RAB11A, EIF2AK3, UBA52	587	147	13528	2.66518	0.912439	0.00555754	1.16387
GOTERM_MF_FAT	GO:0010843~promoter binding	10	1.60514	0.000641838	XRCC5, FOS, JUN, ESR1, TP53, NFKB1, TCF3, SRF, WT1, CTNNB1	556	57	12983	4.09662	0.44605	0.0119823	0.998608
GOTERM_MF_FAT	GO:0008144~drug binding	10	1.60514	0.000641838	ACE, FKBP6, FKBP4, PPARG, DCK, FKBP1A, MTOR, TOP2A, PNP, NFATC1	556	57	12983	4.09662	0.44605	0.0119823	0.998608
GOTERM_BP_FAT	GO:0031334~positive regulation of protein complex assembly	8	1.28411	0.000643796	CAV1, CDKN1B, MAP3K1, MAPT, RAC1, MTOR, SRF, HDAC6	587	35	13528	5.26766	0.916208	0.00564477	1.18477
GOTERM_BP_FAT	GO:0002252~immune effector process	16	2.56822	0.000689694	MSH6, YWHAZ, IL6, MSH3, MSH2, UNG, RELA, MLH1, PRKDC, BNIP3, PRDX1, TUBB, BCL2, PMS2, FAS, ERCC1	587	134	13528	2.75176	0.929788	0.00603239	1.26873
GOTERM_BP_FAT	GO:0002637~regulation of immunoglobulin production	7	1.1236	0.000705557	IL4, IL6, TNF, TBX21, CD40, TGFB1, IL2	587	26	13528	6.20469	0.933951	0.00615677	1.29773
GOTERM_BP_FAT	GO:0031100~organ regeneration	7	1.1236	0.000705557	CDKN1A, CCND1, CCL2, PPARG, AXL, CCNA2, TGFB1	587	26	13528	6.20469	0.933951	0.00615677	1.29773
GOTERM_BP_FAT	GO:0048146~positive regulation of fibroblast proliferation	7	1.1236	0.000705557	CDKN1A, SPHK1, PDGFRA, IGF1, CDK6, CDK4, CCNA2	587	26	13528	6.20469	0.933951	0.00615677	1.29773
GOTERM_BP_FAT	GO:0030336~negative regulation of cell migration	10	1.60514	0.000706738	HMOX1, BCL2, ILK, MUC5AC, THBS1, IGFBP3, TPM1, PTEN, ADA, TGFB1	587	57	13528	4.04316	0.93425	0.00615311	1.29989
GOTERM_BP_FAT	GO:0043010~camera-type eye development	14	2.24719	0.000713175	BMP4, CYP1A1, GAS1, ZEB1, PAX2, WT1, CTNNB1, EPHB2, ALDH1A2, BAK1, CASP6, BAX, MAP3K1, VEGFA	587	107	13528	3.01536	0.935861	0.00619499	1.31166
GOTERM_BP_FAT	GO:0010810~regulation of cell-substrate adhesion	9	1.44462	0.000718104	CDKN2A, BCL2, CSF1, ILK, CDK6, VTN, THBS1, PTEN, SPP1	587	46	13528	4.509	0.937068	0.00622365	1.32066
GOTERM_BP_FAT	GO:0009617~response to bacterium	20	3.21027	0.000723009	IL6, TNF, CCL2, CYP1A1, PTGS2, RELA, STAT5B, NFKBIA, FASLG, MALT1, TLR4, COMT, STAT1, MAPK1, FOS, HSF1, MAPK14, JUN, CTSG, ABCC5	587	193	13528	2.38819	0.938246	0.00625197	1.32963
GOTERM_MF_FAT	GO:0030235~nitric-oxide synthase regulator activity	4	0.642055	0.000728414	EGFR, AKT1, HSP90AA1, ESR1	556	5	12983	18.6806	0.488488	0.0133182	1.13259
GOTERM_BP_FAT	GO:0002326~B cell lineage commitment	4	0.642055	0.000757441	BCL2, TP53, PRKDC, TCF3	587	5	13528	18.4368	0.945918	0.00653418	1.39253
GOTERM_BP_FAT	GO:0002246~healing during inflammatory response	4	0.642055	0.000757441	HIF1A, CD44, HMOX1, TGFB1	587	5	13528	18.4368	0.945918	0.00653418	1.39253
GOTERM_BP_FAT	GO:0045136~development of secondary sexual characteristics	4	0.642055	0.000757441	B4GALT1, STAT5A, BAX, STAT5B	587	5	13528	18.4368	0.945918	0.00653418	1.39253
GOTERM_BP_FAT	GO:0001783~B cell apoptosis	4	0.642055	0.000757441	BAK1, BAX, MYC, BCL2L11	587	5	13528	18.4368	0.945918	0.00653418	1.39253
GOTERM_BP_FAT	GO:0010623~developmental programmed cell death	4	0.642055	0.000757441	BAX, PRKDC, FASLG, KIT	587	5	13528	18.4368	0.945918	0.00653418	1.39253
GOTERM_MF_FAT	GO:0016209~antioxidant activity	9	1.44462	0.000763268	GSR, PTGS2, GSTK1, PTGS1, MPO, TXNRD1, CAT, SOD1, PRDX1	556	47	12983	4.47141	0.504642	0.0136796	1.18648
GOTERM_BP_FAT	GO:0032990~cell part morphogenesis	24	3.85233	0.000764998	EGFR, ACTB, NRP1, E2F4, ERBB3, ERBB2, GAS1, PAX2, HPRT1, EPHB2, ATP7A, BAK1, SMO, IGF1R, PTK2, BAX, BCL2, COL4A3BP, ILK, RAC1, POU4F3, JAK2, NEFL, UBA52	587	256	13528	2.16056	0.94747	0.00658443	1.40633
GOTERM_BP_FAT	GO:0031331~positive regulation of cellular catabolic process	8	1.28411	0.000769765	AKT1, HIF1A, TNF, INS, BECN1, MDM2, IGF1, IGF2, AKT2	587	36	13528	5.12133	0.948426	0.00661057	1.41503
GOTERM_BP_FAT	GO:0043583~ear development	13	2.08668	0.000797841	DFNA5, CDKN1B, BCL2, EDN1, POU4F3, PDGFRA, GAS1, SOD1, PAX2, COL11A1, MYC, BCL2L11, TGFB1	587	95	13528	3.15366	0.953714	0.00683571	1.46629
GOTERM_BP_FAT	GO:0051260~protein homooligomerization	13	2.08668	0.000797841	SYT1, NACC1, CAV1, SKI, CDH1, HPRT1, MIF, RAD51, BAX, CDA, FAS, PRNP, EIF2AK3	587	95	13528	3.15366	0.953714	0.00683571	1.46629
GOTERM_BP_FAT	GO:0002763~positive regulation of myeloid leukocyte differentiation	6	0.963082	0.000802671	CALCA, IL5, JUN, STAT5A, CSF1, RB1	587	18	13528	7.682	0.954567	0.00686171	1.4751
GOTERM_BP_FAT	GO:0001837~epithelial to mesenchymal transition	6	0.963082	0.000802671	S100A4, HIF1A, HGF, TGFB1, CTNNB1, NFATC1	587	18	13528	7.682	0.954567	0.00686171	1.4751
GOTERM_BP_FAT	GO:0045987~positive regulation of smooth muscle contraction	6	0.963082	0.000802671	PTGS2, PTGS1, EDN1, SPHK1, SRF, ADA	587	18	13528	7.682	0.954567	0.00686171	1.4751
GOTERM_BP_FAT	GO:0006261~DNA-dependent DNA replication	10	1.60514	0.000805034	CCNE2, RPA2, TOP1, RFC1, BRCA2, POLB, FEN1, MCM5, RAD51, REV3L	587	58	13528	3.97345	0.954979	0.0068666	1.47941
OMIM_DISEASE	Mismatch repair cancer syndrome	4	0.642055	0.000823223	MSH6, MSH2, MLH1, PMS2	222	4	3671	16.536	0.356354	0.356354	1.1901
GOTERM_BP_FAT	GO:0051302~regulation of cell division	9	1.44462	0.000833137	FGF7, INS, PROK1, VEGFA, TGFA, IGF2, CAT, MDK, TGFB1, CALM1	587	47	13528	4.41306	0.9596	0.00708986	1.53068
GOTERM_BP_FAT	GO:0010608~posttranscriptional regulation of gene expression	21	3.37079	0.000855139	IL6, TNF, PRKDC, ELAVL1, AURKA, CDK4, PTEN, YBX1, AKT1, MAPK1, EIF4EBP1, CDKN2A, EIF4E, BCL2, VEGFA, EIF3K, HSPB1, MTOR, MDM4, THBS1, EIF2AK3	587	211	13528	2.29368	0.962884	0.00726045	1.5708
GOTERM_MF_FAT	GO:0005161~platelet-derived growth factor receptor binding	5	0.802568	0.000857224	TYMP, VEGFA, PDGFRA, PDGFRB, PTEN	556	11	12983	10.614	0.545694	0.0150583	1.33162
GOTERM_BP_FAT	GO:0030855~epithelial cell differentiation	16	2.56822	0.000869403	B4GALT1, E2F4, TSG101, FOXA1, PPARG, SFN, PAX2, WT1, PGR, CASP3, EVPL, JUN, PPL, VEGFA, EMP1, SMARCA4	587	137	13528	2.6915	0.964869	0.00736493	1.5968
GOTERM_BP_FAT	GO:0002683~negative regulation of immune system process	12	1.92616	0.00087074	ERBB2, CTLA4, CD276, IGF2, TGFB1, ADA, CASP3, CDKN2A, INS, HMOX1, FAS, THBS1, IL2	587	83	13528	3.33195	0.965049	0.00736003	1.59924
GOTERM_BP_FAT	GO:0001952~regulation of cell-matrix adhesion	7	1.1236	0.000874319	CDKN2A, BCL2, CSF1, ILK, CDK6, THBS1, PTEN	587	27	13528	5.97489	0.965528	0.007374	1.60576
GOTERM_BP_FAT	GO:0033077~T cell differentiation in the thymus	7	1.1236	0.000874319	BCL2, STAT5A, STAT5B, TP53, PRKDC, FAS, CTNNB1	587	27	13528	5.97489	0.965528	0.007374	1.60576
GOTERM_BP_FAT	GO:0009262~deoxyribonucleotide metabolic process	7	1.1236	0.000874319	TYMS, RRM2, DTYMK, RRM1, MGEA5, ADA, DUT	587	27	13528	5.97489	0.965528	0.007374	1.60576
GOTERM_BP_FAT	GO:0009894~regulation of catabolic process	13	2.08668	0.00087678	TNF, BECN1, RELA, IGF1, PRKCG, IGF2, TIMP1, AKT1, HIF1A, INS, MDM2, MDM4, MTOR, AKT2	587	96	13528	3.12081	0.965853	0.00737853	1.61025
GOTERM_BP_FAT	GO:0051881~regulation of mitochondrial membrane potential	5	0.802568	0.000901302	BAK1, BCL2, BAX, BCL2L1, SOD1	587	11	13528	10.4755	0.968932	0.00756767	1.65493
GOTERM_BP_FAT	GO:0033081~regulation of T cell differentiation in the thymus	5	0.802568	0.000901302	CDKN2A, ERBB2, ZEB1, SOD1, ADA	587	11	13528	10.4755	0.968932	0.00756767	1.65493
GOTERM_BP_FAT	GO:0001782~B cell homeostasis	5	0.802568	0.000901302	BAK1, CASP3, BCL2, BAX, BCL2L11	587	11	13528	10.4755	0.968932	0.00756767	1.65493
GOTERM_BP_FAT	GO:0050769~positive regulation of neurogenesis	10	1.60514	0.000914173	XRCC5, SMO, RELA, MAPT, ILK, PPARG, RHOA, KIT, NEFL, EPHB2	587	59	13528	3.9061	0.970435	0.00765868	1.67838
GOTERM_BP_FAT	GO:0010952~positive regulation of peptidase activity	10	1.60514	0.000914173	BAK1, CDKN2A, TNF, CASP9, BAX, MTCH1, TP53, STAT1, EIF2AK3, MYC	587	59	13528	3.9061	0.970435	0.00765868	1.67838
GOTERM_BP_FAT	GO:0043280~positive regulation of caspase activity	10	1.60514	0.000914173	BAK1, CDKN2A, TNF, CASP9, BAX, MTCH1, TP53, STAT1, EIF2AK3, MYC	587	59	13528	3.9061	0.970435	0.00765868	1.67838
GOTERM_BP_FAT	GO:0051100~negative regulation of binding	10	1.60514	0.000914173	SMO, CDKN2A, HDAC2, HMOX1, NFKBIA, JAK2, EGLN1, CAT, SIRT1, DDIT3	587	59	13528	3.9061	0.970435	0.00765868	1.67838
GOTERM_BP_FAT	GO:0009895~negative regulation of catabolic process	8	1.28411	0.000914441	AKT1, TNF, INS, RELA, PRKCG, IGF2, MTOR, MDM4, TIMP1	587	37	13528	4.98292	0.970466	0.00764429	1.67886
GOTERM_BP_FAT	GO:0043506~regulation of JUN kinase activity	8	1.28411	0.000914441	MAP3K1, EDN1, BIRC7, PAK1, PDCD4, DAXX, TP73, MAP3K11	587	37	13528	4.98292	0.970466	0.00764429	1.67886
GOTERM_BP_FAT	GO:0008286~insulin receptor signaling pathway	8	1.28411	0.000914441	AKT1, IGF1R, EIF4EBP1, INS, BCAR1, FOXO1, IGF2, PTPN1, AKT2	587	37	13528	4.98292	0.970466	0.00764429	1.67886
GOTERM_BP_FAT	GO:0044271~nitrogen compound biosynthetic process	28	4.49438	0.000930071	ASS1, DTYMK, CTPS2, ATP5G1, ATP12A, HPRT1, PNP, ADA, TGFB1, AKT1, MTHFD1, TYMS, CDA, NQO1, NT5E, IMPDH2, DCTD, MSH2, NPR2, ATP7A, UMPS, DHFR, ATP2C1, RRM2, RRM1, DPYD, FPGS, ATP7B	587	325	13528	1.9855	0.972192	0.00775767	1.70733
KEGG_PATHWAY	hsa03430:Mismatch repair	8	1.28411	0.000959898	MSH6, RPA2, MSH3, RFC1, MSH2, PCNA, MLH1, PMS2	375	23	5085	4.71652	0.145722	0.00448986	1.15776
GOTERM_BP_FAT	GO:0043410~positive regulation of MAPKKK cascade	9	1.44462	0.000962506	LEP, GRM4, IL6, TNF, INS, ERBB2, ILK, IGF2, TLR4, CTNNB1	587	48	13528	4.32112	0.97546	0.0080099	1.76637
GOTERM_CC_FAT	GO:0005741~mitochondrial outer membrane	12	1.92616	0.000967966	BAK1, MCL1, BCL2, BAX, CASP8, RAF1, BNIP3, BCL2L1, MTOR, PPP2R2B, ABCB6, BCL2L11	517	90	12782	3.29645	0.35762	0.0102396	1.36751
GOTERM_BP_FAT	GO:0031644~regulation of neurological system process	17	2.72873	0.000977658	EGFR, EGR1, SNCG, HCRT, HRAS, TNF, CCL2, S100P, PTGS2, EDN1, KIT, CDH2, EPHB2, KRAS, RAB11A, EIF2AK3, UBA52	587	153	13528	2.56067	0.976851	0.008118	1.79394
GOTERM_MF_FAT	GO:0030983~mismatched DNA binding	6	0.963082	0.00098955	MSH6, MSH3, MSH2, PCNA, MLH1, PMS2	556	19	12983	7.37391	0.597812	0.0170388	1.53569
GOTERM_MF_FAT	GO:0035258~steroid hormone receptor binding	8	1.28411	0.000998377	NCOA3, FKBP4, STAT5B, RB1, DAXX, BRCA1, CTNNB1, NRIP1	556	38	12983	4.91594	0.601068	0.0168739	1.54929
GOTERM_BP_FAT	GO:0006937~regulation of muscle contraction	11	1.76565	0.00102438	CALCA, SRI, CAV1, PTGS2, PTGS1, EDN1, SPHK1, SOD1, SRF, TPM1, ADA	587	72	13528	3.52092	0.980666	0.00848625	1.87891
GOTERM_CC_FAT	GO:0005901~caveola	9	1.44462	0.00104945	CAV1, TUBB, PTGS2, HMOX1, SLC2A1, FASLG, JAK2, SRC, HDAC6	517	52	12782	4.27905	0.381124	0.0108464	1.48183
GOTERM_BP_FAT	GO:0051402~neuron apoptosis	6	0.963082	0.00105087	CASP3, ERBB3, BCL2, BAX, POU4F3, BNIP3	587	19	13528	7.27768	0.982542	0.00868614	1.92704
GOTERM_BP_FAT	GO:0007173~epidermal growth factor receptor signaling pathway	7	1.1236	0.00107254	EGFR, RPS6KA5, BCAR1, AREG, EGF, SRC, TGFB1	587	28	13528	5.7615	0.983941	0.00884557	1.9664
GOTERM_BP_FAT	GO:0045767~regulation of anti-apoptosis	8	1.28411	0.00107971	CDKN1A, CAV1, IL6, BTG2, HMOX1, BAX, BCL2L1, SIRT1	587	38	13528	4.85179	0.984379	0.00888543	1.97942
GOTERM_BP_FAT	GO:0010675~regulation of cellular carbohydrate metabolic process	8	1.28411	0.00107971	LEP, AKT1, HIF1A, INS, MGEA5, IGF1, IGF2, MTOR, AKT2	587	38	13528	4.85179	0.984379	0.00888543	1.97942
GOTERM_MF_FAT	GO:0016564~transcription repressor activity	27	4.33387	0.00108544	E2F1, CDX2, TSG101, PPARG, NFKB1, ZEB1, DAXX, YBX1, NACC1, PRAME, PHB, SKI, RB1, SIRT1, DDIT3, SFRS2, NRIP1, CDKN1C, HDAC2, NR1I2, RFC1, MDM2, SIAH2, HDAC9, NCOR1, NCOR2, HDAC6	556	316	12983	1.99516	0.631806	0.0180022	1.68332
GOTERM_BP_FAT	GO:0019217~regulation of fatty acid metabolic process	9	1.44462	0.00110747	AKT1, CAV1, INS, PPARG, STRADA, IGF2, MTOR, PRKAA2, BRCA1, AKT2	587	49	13528	4.23294	0.985964	0.00909355	2.02983
GOTERM_CC_FAT	GO:0031093~platelet alpha granule lumen	8	1.28411	0.00114284	VEGFA, IGF1, HGF, EGF, THBS1, TGFB1, TIMP1, FN1	517	41	12782	4.82408	0.407008	0.0115456	1.6127
GOTERM_MF_FAT	GO:0005200~structural constituent of cytoskeleton	11	1.76565	0.00114794	ACTG1, ACTB, KRT19, TUBB, KRT17, PPL, MAPT, VIM, MSN, NEFL, TPM1	556	74	12983	3.47105	0.652403	0.0186929	1.77944
GOTERM_BP_FAT	GO:0030324~lung development	13	2.08668	0.00115363	ATP7A, BMP4, ALDH1A2, FGFR4, FGF7, CTGF, VEGFA, FOXA1, PDGFRA, CFTR, ADA, CTNNB1, MYCN	587	99	13528	3.02624	0.988252	0.00945089	2.11359
GOTERM_BP_FAT	GO:0040013~negative regulation of locomotion	10	1.60514	0.00116849	HMOX1, BCL2, ILK, MUC5AC, THBS1, IGFBP3, TPM1, PTEN, ADA, TGFB1	587	61	13528	3.77803	0.988906	0.00955179	2.14053
GOTERM_BP_FAT	GO:0031329~regulation of cellular catabolic process	10	1.60514	0.00116849	AKT1, HIF1A, TNF, INS, BECN1, MDM2, IGF1, IGF2, MTOR, TIMP1, AKT2	587	61	13528	3.77803	0.988906	0.00955179	2.14053
GOTERM_BP_FAT	GO:0003013~circulatory system process	19	3.04976	0.0012033	CAV1, E2F4, PTGS2, TBC1D8, EDN1, PPARG, PTGS1, CFTR, NPR2, SOD1, STAT1, TPM1, GCLM, CALCA, MTHFR, ACE, HMOX1, VEGFA, MAP2K6	587	186	13528	2.35416	0.990299	0.0098143	2.20363
GOTERM_BP_FAT	GO:0008015~blood circulation	19	3.04976	0.0012033	CAV1, E2F4, PTGS2, TBC1D8, EDN1, PPARG, PTGS1, CFTR, NPR2, SOD1, STAT1, TPM1, GCLM, CALCA, MTHFR, ACE, HMOX1, VEGFA, MAP2K6	587	186	13528	2.35416	0.990299	0.0098143	2.20363
GOTERM_CC_FAT	GO:0005730~nucleolus	46	7.38363	0.0012313	S100A4, MTDH, TSG101, FKBP4, ZNRD1, KIT, SRF, RPS25, FOS, TOP1, CASP3, SLC29A2, HNRNPK, CDKN2A, HSF1, HMOX1, NPM1, CASP8, MSN, TOP2A, BRD8, NACC1, PTGR2, EXOSC7, GABPA, TP53, BIRC5, POLR1B, RPS6, STAT1, SIRT1, NCL, STAT3, CDKN1C, MAPK1, CCT5, HIF1A, RPL23, KRT17, CA9, MDM2, RPS13, ABL1, ASNA1, PARP1, NCOR2	517	698	12782	1.62934	0.43053	0.0121656	1.73651
KEGG_PATHWAY	hsa04520:Adherens junction	15	2.4077	0.00123998	EGFR, ACTB, ERBB2, CDH1, SNAI1, SRC, TCF7L1, CTNNB1, ACTG1, IGF1R, MAPK1, FYN, RAC1, RHOA, PTPN1	375	77	5085	2.64156	0.184116	0.00563637	1.49325
GOTERM_BP_FAT	GO:0006109~regulation of carbohydrate metabolic process	8	1.28411	0.00126754	LEP, AKT1, HIF1A, INS, MGEA5, IGF1, IGF2, MTOR, AKT2	587	39	13528	4.72738	0.992427	0.010314	2.31997
GOTERM_BP_FAT	GO:0042102~positive regulation of T cell proliferation	8	1.28411	0.00126754	IL4, IL6, CD80, STAT5A, STAT5B, CD276, PNP, IL2	587	39	13528	4.72738	0.992427	0.010314	2.31997
GOTERM_BP_FAT	GO:0051781~positive regulation of cell division	8	1.28411	0.00126754	FGF7, INS, PROK1, VEGFA, TGFA, IGF2, CAT, MDK, TGFB1	587	39	13528	4.72738	0.992427	0.010314	2.31997
GOTERM_BP_FAT	GO:0032102~negative regulation of response to external stimulus	9	1.44462	0.00126934	LEP, INS, PPARG, CD276, IGF2, MTOR, NT5E, ADA, SPP1, IL2	587	50	13528	4.14828	0.992479	0.0103068	2.32322
GOTERM_MF_FAT	GO:0051427~hormone receptor binding	12	1.92616	0.00127587	LEP, PRAME, NCOA3, FKBP4, STAT5B, PPARG, JAK2, RB1, DAXX, BRCA1, CTNNB1, NRIP1	556	88	12983	3.18419	0.691043	0.0203953	1.97591
GOTERM_BP_FAT	GO:0048568~embryonic organ development	18	2.88925	0.00129333	MLL, EDN1, EGLN1, ZEB1, GAS1, SOD1, PAX2, ADA, DDIT3, ALDH1A2, HIF1A, HOXB7, HSF1, VEGFA, POU4F3, TFAP2A, COL11A1, MYC	587	172	13528	2.41179	0.993143	0.0104786	2.36664
GOTERM_BP_FAT	GO:0032147~activation of protein kinase activity	14	2.24719	0.00129533	EGFR, HCRT, SPHK1, EDN1, STRADA, MALT1, IGF2, CALCA, INS, MAP3K1, JAK2, EGF, NRG1, MAP3K11, IL2	587	114	13528	2.83021	0.993196	0.0104727	2.37026
GOTERM_BP_FAT	GO:0045885~positive regulation of survival gene product expression	5	0.802568	0.00130588	CSF2, STAT5A, STAT5B, ESR1, ESR2	587	12	13528	9.6025	0.993467	0.0105356	2.38935
GOTERM_BP_FAT	GO:0046006~regulation of activated T cell proliferation	5	0.802568	0.00130588	IL4, CASP3, STAT5A, STAT5B, IL2	587	12	13528	9.6025	0.993467	0.0105356	2.38935
GOTERM_BP_FAT	GO:0001542~ovulation from ovarian follicle	5	0.802568	0.00130588	LEP, PGR, FOXO3, SIRT1, NRIP1	587	12	13528	9.6025	0.993467	0.0105356	2.38935
GOTERM_BP_FAT	GO:0014910~regulation of smooth muscle cell migration	5	0.802568	0.00130588	ACE, BCL2, ILK, IGF1, IGFBP3	587	12	13528	9.6025	0.993467	0.0105356	2.38935
GOTERM_BP_FAT	GO:0010039~response to iron ion	5	0.802568	0.00130588	CASP6, CCND1, CYP1A1, BCL2, TFF1	587	12	13528	9.6025	0.993467	0.0105356	2.38935
GOTERM_BP_FAT	GO:0048678~response to axon injury	6	0.963082	0.00135173	ERBB2, BCL2, BAX, JAK2, SOD1, NEFL	587	20	13528	6.9138	0.994526	0.0108809	2.47225
GOTERM_BP_FAT	GO:0030030~cell projection organization	30	4.81541	0.0013959	NRP1, E2F4, ERBB3, ERBB2, CDH1, PAX2, HPRT1, PTEN, TPM1, EPHB2, AKT1, IGF1R, PTK2, CD44, BCL2, ILK, RAC1, POU4F3, NEFL, EGFR, ACTB, IL6, GAS1, SOD1, ATP7A, PPP1R9B, SMO, JAK2, MTOR, UBA52	587	368	13528	1.87875	0.995383	0.0112113	2.55205
GOTERM_BP_FAT	GO:0048304~positive regulation of isotype switching to IgG isotypes	4	0.642055	0.00146612	IL4, TBX21, CD40, IL2	587	6	13528	15.364	0.996478	0.0117478	2.67878
GOTERM_BP_FAT	GO:0046125~pyrimidine deoxyribonucleoside metabolic process	4	0.642055	0.00146612	DTYMK, DCK, DPYD, DUT	587	6	13528	15.364	0.996478	0.0117478	2.67878
GOTERM_BP_FAT	GO:0001894~tissue homeostasis	10	1.60514	0.00147711	FGF7, BCL2, BAX, CSF1, VEGFA, RAC1, PDGFRB, TFF1, SOD1, CTNNB1	587	63	13528	3.65809	0.996624	0.0118108	2.6986
GOTERM_BP_FAT	GO:0045765~regulation of angiogenesis	10	1.60514	0.00147711	IL6, HIF1A, HMOX1, PROK1, ERBB2, IL17F, SPHK1, HDAC9, THBS1, EPHB4	587	63	13528	3.65809	0.996624	0.0118108	2.6986
GOTERM_BP_FAT	GO:0030323~respiratory tube development	13	2.08668	0.00149936	ATP7A, BMP4, ALDH1A2, FGFR4, FGF7, CTGF, VEGFA, FOXA1, PDGFRA, CFTR, ADA, CTNNB1, MYCN	587	102	13528	2.93723	0.996902	0.011963	2.73872
GOTERM_CC_FAT	GO:0005657~replication fork	7	1.1236	0.00155527	RPA2, HDAC2, RFC1, TP53, PCNA, CHEK1, H2AFX	517	32	12782	5.40824	0.509001	0.0150204	2.18874
GOTERM_BP_FAT	GO:0031344~regulation of cell projection organization	12	1.92616	0.00155977	PTK2, NRP1, MAPT, ILK, RAC1, RHOA, MTOR, KIT, CDH2, NEFL, EPHB2, SPP1	587	89	13528	3.10733	0.997545	0.0124167	2.84757
GOTERM_BP_FAT	GO:0032956~regulation of actin cytoskeleton organization	12	1.92616	0.00155977	GSN, MAP3K1, SCIN, ILK, EDN1, CFL1, RAC1, RHOA, TMSB4X, TMSB10, MTOR, TPM1	587	89	13528	3.10733	0.997545	0.0124167	2.84757
GOTERM_BP_FAT	GO:0032388~positive regulation of intracellular transport	7	1.1236	0.00157055	BMP4, SMO, TNF, RHOA, CDH1, JAK2, TGFB1	587	30	13528	5.3774	0.997645	0.0124762	2.86697
GOTERM_BP_FAT	GO:0045768~positive regulation of anti-apoptosis	7	1.1236	0.00157055	CDKN1A, CAV1, IL6, BTG2, HMOX1, BCL2L1, SIRT1	587	30	13528	5.3774	0.997645	0.0124762	2.86697
GOTERM_BP_FAT	GO:0032368~regulation of lipid transport	7	1.1236	0.00157055	LEP, AKT1, NFKBIA, NFKB1, ABCA2, THBS1, AKT2	587	30	13528	5.3774	0.997645	0.0124762	2.86697
GOTERM_BP_FAT	GO:0043467~regulation of generation of precursor metabolites and energy	7	1.1236	0.00157055	ATP7A, AKT1, HIF1A, INS, IGF1, IGF2, MTOR, AKT2	587	30	13528	5.3774	0.997645	0.0124762	2.86697
GOTERM_BP_FAT	GO:0008584~male gonad development	9	1.44462	0.00164934	CCND1, AR, MSH2, BCL2, BAX, BCL2L1, WT1, ERCC1, BCL2L11	587	52	13528	3.98873	0.998262	0.0130716	3.00874
GOTERM_CC_FAT	GO:0005874~microtubule	23	3.69181	0.00169587	CDK1, KIFC1, KIF5B, KIF5A, POLB, BIRC5, GTSE1, KIFC3, KIF2C, KIF1A, TUBB, SPAG5, RASSF1, MAPT, NINL, TUBB6, MAP4, STMN1, NCOR1, TUBB3, CALM1, MAP3K11, HDAC6	517	274	12782	2.07532	0.539605	0.01603	2.38439
GOTERM_BP_FAT	GO:0045933~positive regulation of muscle contraction	6	0.963082	0.00171163	PTGS2, PTGS1, EDN1, SPHK1, SRF, ADA	587	21	13528	6.58457	0.998633	0.0135345	3.12068
GOTERM_BP_FAT	GO:0048169~regulation of long-term neuronal synaptic plasticity	6	0.963082	0.00171163	EGR1, HRAS, KRAS, RAB11A, KIT, EPHB2	587	21	13528	6.58457	0.998633	0.0135345	3.12068
GOTERM_BP_FAT	GO:0010553~negative regulation of specific transcription from RNA polymerase II promoter	8	1.28411	0.00171921	HDAC2, HDAC1, PPARG, NFKB1, HDAC9, NCOR1, NCOR2, SMARCA4	587	41	13528	4.49678	0.998673	0.0135662	3.13428
GOTERM_CC_FAT	GO:0031091~platelet alpha granule	9	1.44462	0.00172058	CD9, VEGFA, IGF1, HGF, EGF, THBS1, TGFB1, TIMP1, FN1	517	56	12782	3.9734	0.544784	0.0159326	2.41875
GOTERM_MF_FAT	GO:0019838~growth factor binding	13	2.08668	0.00172096	IGF1R, FGFR4, ERBB3, CTGF, INS, ERBB2, NTRK1, PDGFRA, PDGFRB, IGF2, THBS1, IGFBP3, IGFBP4, ACVR1	556	105	12983	2.89104	0.794979	0.0269516	2.65655
GOTERM_BP_FAT	GO:0046700~heterocycle catabolic process	11	1.76565	0.00172763	MTHFD1, UGT1A6, CYP1A1, HMOX1, CDA, RAB11A, DPYD, NT5E, PNP, ADA, ABCC6	587	77	13528	3.29229	0.998715	0.0136044	3.1494
GOTERM_MF_FAT	GO:0042826~histone deacetylase binding	7	1.1236	0.00175383	KAT2B, HDAC1, HDAC9, TOP2A, NCOR1, HDAC6, NRIP1	556	31	12983	5.27274	0.801097	0.0270006	2.70664
GOTERM_CC_FAT	GO:0060205~cytoplasmic membrane-bounded vesicle lumen	8	1.28411	0.00175506	VEGFA, IGF1, HGF, EGF, THBS1, TGFB1, TIMP1, FN1	517	44	12782	4.49516	0.551913	0.0159271	2.46665
GOTERM_MF_FAT	GO:0005125~cytokine activity	19	3.04976	0.00176579	BMP4, IL4, CSF2, IL6, TNF, CCL2, IL5, CSF1, CXCL9, FASLG, CD70, IL24, MIF, IL17F, VEGFA, AREG, GDF15, SPP1, IL2	556	195	12983	2.2752	0.803277	0.0267355	2.72486
GOTERM_BP_FAT	GO:0010595~positive regulation of endothelial cell migration	5	0.802568	0.0018221	VEGFA, EDN1, HDAC9, THBS1, TGFB1	587	13	13528	8.86384	0.999107	0.0143144	3.31888
GOTERM_BP_FAT	GO:0045191~regulation of isotype switching	5	0.802568	0.0018221	IL4, TBX21, CD40, TGFB1, IL2	587	13	13528	8.86384	0.999107	0.0143144	3.31888
GOTERM_BP_FAT	GO:0032770~positive regulation of monooxygenase activity	5	0.802568	0.0018221	AKT1, HIF1A, TNF, KRAS, INS, IGF2	587	13	13528	8.86384	0.999107	0.0143144	3.31888
GOTERM_BP_FAT	GO:0045449~regulation of transcription	142	22.7929	0.00183497	CDX2, STAT5A, STAT5B, FOXO1, TLR4, FOXO3, CBX8, TGFB1, CTNNB1, PGR, CDKN2A, CCNA2, TWIST1, SATB1, RELA, GABPA, DDIT3, MAPK1, UHRF1, HIF1A, RFC1, JUN, VEGFA, TFAP2A, TGFBRAP1, NFE2L2, UBA52, SMARCA4, NFKBIA, ZNRD1, ABCA2, SRF, WT1, KRAS, INS, RPL6, LYL1, IL17F, NPM1, TCF3, BMP4, TESC, MLL, PHB, FOXA1, BRCA2, BRIP1, SKI, MALT1, BRCA1, CDKN1C, ATF4, CDKN1B, NR1I2, HDAC2, HOXB7, HDAC1, ETS1, DNMT1, A…	587	2601	13528	1.25818	0.999151	0.0143855	3.34195
GOTERM_BP_FAT	GO:0046546~development of primary male sexual characteristics	10	1.60514	0.00184805	CCND1, AR, MSH2, BCL2, BAX, PDGFRA, BCL2L1, WT1, ERCC1, BCL2L11	587	65	13528	3.54554	0.999192	0.014458	3.36538
GOTERM_BP_FAT	GO:0042063~gliogenesis	10	1.60514	0.00184805	EGFR, ERBB3, GSN, ERBB2, PDGFRA, IGF1, CDK6, SOD1, SMARCA4, CTNNB1	587	65	13528	3.54554	0.999192	0.014458	3.36538
GOTERM_BP_FAT	GO:0042509~regulation of tyrosine phosphorylation of STAT protein	7	1.1236	0.00187726	IL4, CSF2, CAV1, IL6, IGF1, JAK2, IL2	587	31	13528	5.20393	0.999279	0.0146553	3.41771
GOTERM_BP_FAT	GO:0030278~regulation of ossification	11	1.76565	0.0019067	CALCA, BMP4, IL6, BCL2, CSF1, CD276, CDK6, SKI, TGFB1, CTNNB1, ACVR1	587	78	13528	3.25008	0.999356	0.0148536	3.47042
GOTERM_CC_FAT	GO:0005694~chromosome	33	5.29695	0.00192306	PTGES3, XRCC5, CDX2, MLH1, CHEK1, CBX8, DAXX, RPA2, TOP1, KIF2C, HIST1H4A, NCAPG, H2AFX, TOP2A, ERCC1, MSH6, TP53, BIRC5, RB1, BIRC2, BRCA1, RAD51, MYCN, HDAC2, MAD2L1, RFC1, HDAC1, SPAG5, FANCD2, JUN, PCNA, BUB1B, SMARCA4	517	460	12782	1.77364	0.585086	0.0171008	2.69977
GOTERM_BP_FAT	GO:0007265~Ras protein signal transduction	13	2.08668	0.00192636	MAPK1, HRAS, KRAS, MAPK14, SOS1, NTRK1, RASSF1, CFL1, RHOA, RAF1, IGF1, ABCA1, SRC	587	105	13528	2.85331	0.999403	0.0149755	3.50561
GOTERM_CC_FAT	GO:0030027~lamellipodium	10	1.60514	0.00192736	AKT1, TESC, CTTN, PTK2, GSN, RAC1, PIK3CA, CDH2, CTNNB1, AKT2	517	70	12782	3.53191	0.585902	0.0168119	2.70573
OMIM_DISEASE	Endometrial carcinoma	4	0.642055	0.00196659	MSH6, MSH3, CDH1, PTEN	222	5	3671	13.2288	0.651166	0.409378	2.82115
GOTERM_BP_FAT	GO:0022405~hair cycle process	8	1.28411	0.0019874	ATP7A, AKT1, FGF7, BARX2, PTGS2, RELA, BCL2, SNAI1	587	42	13528	4.38971	0.999528	0.0154156	3.61476
GOTERM_BP_FAT	GO:0051591~response to cAMP	8	1.28411	0.0019874	FOS, BSG, CCND2, RELA, JUN, STAT1, BIRC2, ATP7B	587	42	13528	4.38971	0.999528	0.0154156	3.61476
GOTERM_BP_FAT	GO:0001942~hair follicle development	8	1.28411	0.0019874	ATP7A, AKT1, FGF7, BARX2, PTGS2, RELA, BCL2, SNAI1	587	42	13528	4.38971	0.999528	0.0154156	3.61476
GOTERM_BP_FAT	GO:0022404~molting cycle process	8	1.28411	0.0019874	ATP7A, AKT1, FGF7, BARX2, PTGS2, RELA, BCL2, SNAI1	587	42	13528	4.38971	0.999528	0.0154156	3.61476
GOTERM_BP_FAT	GO:0030307~positive regulation of cell growth	8	1.28411	0.0019874	AKT1, INS, MAPT, ILK, SPHK1, IGF2, SFN, NRG1, IL2	587	42	13528	4.38971	0.999528	0.0154156	3.61476
GOTERM_BP_FAT	GO:0070507~regulation of microtubule cytoskeleton organization	8	1.28411	0.0019874	CAV1, CDKN1B, MAPT, NPM1, MAP4, BRCA1, HDAC6, CTNNB1	587	42	13528	4.38971	0.999528	0.0154156	3.61476
GOTERM_BP_FAT	GO:0006351~transcription, DNA-dependent	25	4.01284	0.00201745	E2F3, CDX2, FOXM1, ELF5, NFKB1, PTTG1, PAX2, YBX1, TSC22D1, CDKN2A, MYC, NFATC1, AR, MLL, GABPA, ESR1, TP53, STAT1, DDIT3, HIF1A, ETS1, IRF1, NFE2L2, PARP1, NCOR1	587	292	13528	1.97312	0.99958	0.0156157	3.66846
GOTERM_BP_FAT	GO:0032970~regulation of actin filament-based process	12	1.92616	0.00204324	GSN, MAP3K1, SCIN, ILK, EDN1, CFL1, RAC1, RHOA, TMSB4X, TMSB10, MTOR, TPM1	587	92	13528	3.006	0.99962	0.0157823	3.71452
GOTERM_MF_FAT	GO:0019904~protein domain specific binding	27	4.33387	0.00209228	YWHAZ, HSP90AA1, E2F4, BCAR1, SKI, CFTR, SFN, PTTG1, SIRT1, PTEN, SRC, XPA, PTK2, KRAS, PLSCR4, MAPT, BAX, SOS1, BCL2, ILK, YWHAQ, JAK2, NCOR1, NEFL, CASP2, ERCC1, CALM1	556	331	12983	1.90474	0.854404	0.0310951	3.22102
GOTERM_CC_FAT	GO:0016585~chromatin remodeling complex	10	1.60514	0.00213011	HDAC2, KAT2B, HDAC1, ESR1, RB1, HDAC9, NCOR1, HDAC6, SMARCA4, NRIP1	517	71	12782	3.48217	0.622618	0.0182187	2.98637
GOTERM_BP_FAT	GO:0001658~branching involved in ureteric bud morphogenesis	6	0.963082	0.0021371	BMP4, GPC3, CD44, BCL2, ILK, PAX2	587	22	13528	6.28527	0.999735	0.016469	3.88197
GOTERM_BP_FAT	GO:0045670~regulation of osteoclast differentiation	6	0.963082	0.0021371	CALCA, IL4, TNF, CSF1, TLR4, CTNNB1	587	22	13528	6.28527	0.999735	0.016469	3.88197
GOTERM_BP_FAT	GO:0060675~ureteric bud morphogenesis	6	0.963082	0.0021371	BMP4, GPC3, CD44, BCL2, ILK, PAX2	587	22	13528	6.28527	0.999735	0.016469	3.88197
GOTERM_BP_FAT	GO:0006476~protein amino acid deacetylation	6	0.963082	0.0021371	HDAC2, HDAC1, PHB, HDAC9, SIRT1, HDAC6	587	22	13528	6.28527	0.999735	0.016469	3.88197
GOTERM_BP_FAT	GO:0045930~negative regulation of mitotic cell cycle	6	0.963082	0.0021371	EGFR, BCL2, RB1, GAS1, TGFB1, SMARCA4	587	22	13528	6.28527	0.999735	0.016469	3.88197
GOTERM_BP_FAT	GO:0070664~negative regulation of leukocyte proliferation	7	1.1236	0.00222723	CASP3, CDKN2A, ERBB2, CD276, CTLA4, TGFB1, IL2	587	32	13528	5.04131	0.999813	0.0171241	4.04252
GOTERM_BP_FAT	GO:0032945~negative regulation of mononuclear cell proliferation	7	1.1236	0.00222723	CASP3, CDKN2A, ERBB2, CD276, CTLA4, TGFB1, IL2	587	32	13528	5.04131	0.999813	0.0171241	4.04252
GOTERM_BP_FAT	GO:0007006~mitochondrial membrane organization	7	1.1236	0.00222723	BAK1, HSP90AA1, BCL2, BAX, TP53, BNIP3, BCL2L1	587	32	13528	5.04131	0.999813	0.0171241	4.04252
GOTERM_BP_FAT	GO:0050672~negative regulation of lymphocyte proliferation	7	1.1236	0.00222723	CASP3, CDKN2A, ERBB2, CD276, CTLA4, TGFB1, IL2	587	32	13528	5.04131	0.999813	0.0171241	4.04252
GOTERM_BP_FAT	GO:0042692~muscle cell differentiation	14	2.24719	0.00222823	BMP4, HRAS, ERBB2, LGALS1, IGF1, RB1, TPM1, CTNNB1, ACTG1, KRT19, KRAS, BARX2, NRG1, ACVR1	587	121	13528	2.66648	0.999814	0.0170977	4.04431
GOTERM_BP_FAT	GO:0007093~mitotic cell cycle checkpoint	8	1.28411	0.00228686	CDK1, CCND1, MAD2L1, TP53, BUB1B, CCNA2, GTSE1, TGFB1	587	43	13528	4.28763	0.999851	0.0175092	4.14859
GOTERM_BP_FAT	GO:0042303~molting cycle	8	1.28411	0.00228686	ATP7A, AKT1, FGF7, BARX2, PTGS2, RELA, BCL2, SNAI1	587	43	13528	4.28763	0.999851	0.0175092	4.14859
GOTERM_BP_FAT	GO:0042633~hair cycle	8	1.28411	0.00228686	ATP7A, AKT1, FGF7, BARX2, PTGS2, RELA, BCL2, SNAI1	587	43	13528	4.28763	0.999851	0.0175092	4.14859
GOTERM_CC_FAT	GO:0031983~vesicle lumen	8	1.28411	0.00228703	VEGFA, IGF1, HGF, EGF, THBS1, TGFB1, TIMP1, FN1	517	46	12782	4.29972	0.64879	0.0191907	3.20306
GOTERM_BP_FAT	GO:0051222~positive regulation of protein transport	10	1.60514	0.00228993	BMP4, SMO, IL6, TNF, INS, RHOA, CDH1, IGF2, JAK2, TGFB1, IL2	587	67	13528	3.4397	0.999853	0.0174978	4.15405
GOTERM_BP_FAT	GO:0050804~regulation of synaptic transmission	15	2.4077	0.0023006	EGFR, EGR1, SNCG, HCRT, HRAS, CCL2, S100P, TNF, PTGS2, EDN1, KIT, EPHB2, KRAS, RAB11A, UBA52	587	136	13528	2.54184	0.999859	0.0175439	4.17302
GOTERM_BP_FAT	GO:0048812~neuron projection morphogenesis	20	3.21027	0.00230958	EGFR, ACTB, NRP1, ERBB3, ERBB2, GAS1, PAX2, HPRT1, EPHB2, ATP7A, SMO, IGF1R, PTK2, BCL2, ILK, RAC1, POU4F3, JAK2, NEFL, UBA52	587	213	13528	2.16394	0.999864	0.0175771	4.18898
GOTERM_BP_FAT	GO:0000279~M phase	27	4.33387	0.00232363	KIFC1, MLH1, CHEK1, AURKA, PTTG1, CCNG2, KIF2C, TUBB, NCAPG, H2AFX, CCNA2, TUBB3, CDK1, MSH6, BRCA2, BIRC5, RB1, HGF, RAD51, CCNB1, MAD2L1, SPAG5, FANCD2, PLK1, BUB1B, STMN1, NCOR1	587	329	13528	1.89131	0.999871	0.0176484	4.21395
GOTERM_CC_FAT	GO:0000228~nuclear chromosome	16	2.56822	0.00233631	XRCC5, MSH6, CDX2, MLH1, CHEK1, BIRC5, BIRC2, RAD51, TOP1, RPA2, HDAC2, HDAC1, JUN, H2AFX, TOP2A, ERCC1	517	162	12782	2.44182	0.656629	0.0192477	3.27102
GOTERM_BP_FAT	GO:0051494~negative regulation of cytoskeleton organization	9	1.44462	0.00238217	GSN, MAP3K1, MAPT, SCIN, MAP4, TMSB4X, TMSB10, BRCA1, HDAC6	587	55	13528	3.77116	0.999897	0.0180539	4.3179
GOTERM_BP_FAT	GO:0051592~response to calcium ion	9	1.44462	0.00238217	EGFR, ACTG1, ACTB, SYT1, CAV1, CASR, CCND1, THBS1, CALM1	587	55	13528	3.77116	0.999897	0.0180539	4.3179
GOTERM_BP_FAT	GO:0051048~negative regulation of secretion	9	1.44462	0.00238217	TNF, ERBB3, INS, HMOX1, PTGS1, EDN1, IGF2, EGF, NRG1, ADA	587	55	13528	3.77116	0.999897	0.0180539	4.3179
GOTERM_BP_FAT	GO:0032774~RNA biosynthetic process	25	4.01284	0.00241454	E2F3, CDX2, FOXM1, ELF5, NFKB1, PTTG1, PAX2, YBX1, TSC22D1, CDKN2A, MYC, NFATC1, AR, MLL, GABPA, ESR1, TP53, STAT1, DDIT3, HIF1A, ETS1, IRF1, NFE2L2, PARP1, NCOR1	587	296	13528	1.94645	0.999909	0.0182614	4.37536
GOTERM_BP_FAT	GO:0060541~respiratory system development	13	2.08668	0.00244832	ATP7A, BMP4, ALDH1A2, FGFR4, FGF7, CTGF, VEGFA, FOXA1, PDGFRA, CFTR, ADA, CTNNB1, MYCN	587	108	13528	2.77406	0.99992	0.0184785	4.43525
GOTERM_BP_FAT	GO:0043526~neuroprotection	5	0.802568	0.00246428	ATP7A, GRM4, ESR1, JAK2, ESR2	587	14	13528	8.23071	0.999925	0.0185616	4.46355
GOTERM_BP_FAT	GO:0009164~nucleoside catabolic process	4	0.642055	0.00248331	CDA, DPYD, PNP, ADA	587	7	13528	13.1691	0.99993	0.0186673	4.49727
GOTERM_BP_FAT	GO:0008634~negative regulation of survival gene product expression	4	0.642055	0.00248331	BAX, BNIP3, BCL2L1, MYC	587	7	13528	13.1691	0.99993	0.0186673	4.49727
GOTERM_BP_FAT	GO:0043496~regulation of protein homodimerization activity	4	0.642055	0.00248331	BAK1, BCL2, BAX, NRG1	587	7	13528	13.1691	0.99993	0.0186673	4.49727
GOTERM_BP_FAT	GO:0045910~negative regulation of DNA recombination	4	0.642055	0.00248331	MSH6, MSH3, MSH2, MLH1	587	7	13528	13.1691	0.99993	0.0186673	4.49727
GOTERM_BP_FAT	GO:0045084~positive regulation of interleukin-12 biosynthetic process	4	0.642055	0.00248331	REL, RELA, IRF1, TLR4	587	7	13528	13.1691	0.99993	0.0186673	4.49727
GOTERM_BP_FAT	GO:0014065~phosphoinositide 3-kinase cascade	4	0.642055	0.00248331	IGF1R, ERBB3, ERBB2, EDN1	587	7	13528	13.1691	0.99993	0.0186673	4.49727
GOTERM_BP_FAT	GO:0032271~regulation of protein polymerization	10	1.60514	0.00254032	CAV1, CDKN1B, GSN, MAP3K1, MAPT, SCIN, RAC1, TMSB4X, TMSB10, MTOR	587	68	13528	3.38912	0.999944	0.0190552	4.59824
GOTERM_BP_FAT	GO:0001656~metanephros development	8	1.28411	0.00261994	BMP4, RET, GPC3, CD44, BCL2, ILK, PAX2, WT1	587	44	13528	4.19018	0.999959	0.0196091	4.73907
GOTERM_BP_FAT	GO:0042531~positive regulation of tyrosine phosphorylation of STAT protein	6	0.963082	0.00263474	IL4, CSF2, IL6, IGF1, JAK2, IL2	587	23	13528	6.012	0.999961	0.0196807	4.76522
GOTERM_BP_FAT	GO:0043271~negative regulation of ion transport	6	0.963082	0.00263474	CALCA, HCRT, TNF, PTGS2, BCL2, TGFB1	587	23	13528	6.012	0.999961	0.0196807	4.76522
GOTERM_BP_FAT	GO:0045727~positive regulation of translation	6	0.963082	0.00263474	MAPK1, IL6, TNF, MTOR, CDK4, THBS1	587	23	13528	6.012	0.999961	0.0196807	4.76522
GOTERM_BP_FAT	GO:0010648~negative regulation of cell communication	22	3.5313	0.00265198	HCRT, CAV1, PRAME, PTGS2, ERBB3, RELA, NFKBIA, SKI, GAS1, SIRT1, PTEN, ADA, AKT1, CCND1, RGS3, MTOR, PTPN1, TNFAIP3, THBS1, IGFBP3, NCOR1, ACVR1	587	248	13528	2.0444	0.999964	0.0197701	4.79569
GOTERM_BP_FAT	GO:0048592~eye morphogenesis	10	1.60514	0.00281193	BMP4, BAK1, BAX, VEGFA, FASLG, ZEB1, GAS1, STAT3, EPHB2, CTNNB1	587	69	13528	3.34	0.99998	0.0209112	5.07787
GOTERM_BP_FAT	GO:0006839~mitochondrial transport	10	1.60514	0.00281193	BAK1, YWHAZ, HSP90AA1, UCP2, BCL2, BAX, TP53, BNIP3, SLC25A1, BCL2L1	587	69	13528	3.34	0.99998	0.0209112	5.07787
GOTERM_BP_FAT	GO:0045165~cell fate commitment	15	2.4077	0.00281788	BMP4, FGFR4, MCL1, FOXA1, PPARG, TP53, PRKDC, GAS1, PAX2, CTNNB1, SMO, CASP3, BCL2, TCF3, SMARCA4	587	139	13528	2.48698	0.999981	0.0209147	5.08834
GOTERM_MF_FAT	GO:0008022~protein C-terminus binding	15	2.4077	0.0028459	XRCC5, HRAS, MSH2, ERBB2, VIM, NCL, SIRT1, SRC, CTNNB1, RAD51, ATF4, ABL1, TOP2A, NEFL, ERCC1	556	141	12983	2.48412	0.927339	0.0414079	4.3572
GOTERM_BP_FAT	GO:0006366~transcription from RNA polymerase II promoter	21	3.37079	0.00295859	E2F3, CDX2, MLL, ELF5, FOXM1, GABPA, NFKB1, PTTG1, STAT1, PAX2, YBX1, DDIT3, TSC22D1, HIF1A, ETS1, IRF1, NFE2L2, PARP1, MYC, NCOR1, NFATC1	587	234	13528	2.06823	0.999989	0.0219069	5.3359
GOTERM_BP_FAT	GO:0050768~negative regulation of neurogenesis	8	1.28411	0.00298904	BMP4, PTK2, NRP1, RHOA, TP53, TGFB1, EPHB2, SPP1	587	45	13528	4.09707	0.99999	0.0220878	5.3894
GOTERM_BP_FAT	GO:0043433~negative regulation of transcription factor activity	8	1.28411	0.00298904	CDKN2A, HDAC2, HMOX1, NFKBIA, EGLN1, CAT, SIRT1, DDIT3	587	45	13528	4.09707	0.99999	0.0220878	5.3894
GOTERM_BP_FAT	GO:0050770~regulation of axonogenesis	9	1.44462	0.00299765	PTK2, NRP1, MAPT, ILK, RHOA, CDH2, NEFL, EPHB2, SPP1	587	57	13528	3.63884	0.99999	0.0221084	5.40451
GOTERM_BP_FAT	GO:0002695~negative regulation of leukocyte activation	9	1.44462	0.00299765	CASP3, CDKN2A, HMOX1, ERBB2, CD276, CTLA4, FAS, TGFB1, IL2	587	57	13528	3.63884	0.99999	0.0221084	5.40451
GOTERM_MF_FAT	GO:0033558~protein deacetylase activity	5	0.802568	0.00309342	HDAC2, HDAC1, HDAC9, SIRT1, HDAC6	556	15	12983	7.78357	0.942176	0.0442355	4.72765
GOTERM_MF_FAT	GO:0004407~histone deacetylase activity	5	0.802568	0.00309342	HDAC2, HDAC1, HDAC9, SIRT1, HDAC6	556	15	12983	7.78357	0.942176	0.0442355	4.72765
KEGG_PATHWAY	hsa04920:Adipocytokine signaling pathway	13	2.08668	0.00310504	LEP, AKT1, TNF, RELA, SLC2A1, NFKBIA, NFKB1, MAPK8, JAK2, MTOR, PRKAA2, STAT3, AKT2	375	67	5085	2.63104	0.399516	0.0136897	3.70075
GOTERM_CC_FAT	GO:0031968~organelle outer membrane	12	1.92616	0.00313132	BAK1, MCL1, BCL2, BAX, CASP8, RAF1, BNIP3, BCL2L1, MTOR, PPP2R2B, ABCB6, BCL2L11	517	104	12782	2.8527	0.761469	0.0252691	4.36121
GOTERM_MF_FAT	GO:0016763~transferase activity, transferring pentosyl groups	8	1.28411	0.00315354	TYMP, UMPS, UPRT, MSH2, TIPARP, HPRT1, PARP1, PNP	556	46	12983	4.06099	0.945297	0.0443885	4.81742
GOTERM_BP_FAT	GO:0006913~nucleocytoplasmic transport	16	2.56822	0.00317797	TNF, PDIA3, TP53, STRADA, NFKBIA, MALT1, TGFB1, AKT1, DDX39, MAPK1, RPL23, JUN, NPM1, ANP32A, JAK2, PRL	587	156	13528	2.36369	0.999995	0.02338	5.72064
KEGG_PATHWAY	hsa05020:Prion diseases	9	1.44462	0.0032027	EGR1, MAPK1, IL6, FYN, BAX, HSPA5, HSPA1B, SOD1, PRNP	375	35	5085	3.48686	0.409086	0.013749	3.81508
GOTERM_BP_FAT	GO:0010165~response to X-ray	5	0.802568	0.0032464	CCND1, MSH2, TP53, BRCA2, ERCC1	587	15	13528	7.682	0.999996	0.0238327	5.84034
GOTERM_BP_FAT	GO:0002526~acute inflammatory response	12	1.92616	0.00337501	B4GALT1, CASP6, YWHAZ, IL6, NUPR1, INS, KLKB1, STAT5B, IGF2, TLR4, STAT3, FN1, ACVR1	587	98	13528	2.82196	0.999998	0.0247196	6.06493
GOTERM_BP_FAT	GO:0007623~circadian rhythm	8	1.28411	0.00339665	PHLPP1, EGFR, ERBB3, JUN, CDK4, HPGDS, ADA, ATP7B	587	46	13528	4.008	0.999998	0.0248293	6.10267
GOTERM_BP_FAT	GO:0009119~ribonucleoside metabolic process	8	1.28411	0.00339665	UMPS, PEMT, CDA, DPYD, HPRT1, NT5E, PNP, ADA	587	46	13528	4.008	0.999998	0.0248293	6.10267
KEGG_PATHWAY	hsa00983:Drug metabolism	10	1.60514	0.00341814	CYP3A4, UGT1A6, TYMP, UMPS, NAT1, CDA, UCK2, DPYD, HPRT1, IMPDH2	375	43	5085	3.15349	0.429667	0.0142952	4.06686
GOTERM_MF_FAT	GO:0004197~cysteine-type endopeptidase activity	10	1.60514	0.00344752	CASP6, CFLAR, CASP3, CASP4, PDIA3, CASP9, CASP7, CASP8, MALT1, CASP2	556	72	12983	3.24316	0.958298	0.0477046	5.25527
GOTERM_BP_FAT	GO:0001657~ureteric bud development	7	1.1236	0.00357431	BMP4, RET, GPC3, CD44, BCL2, ILK, PAX2	587	35	13528	4.6092	0.999999	0.0260638	6.41197
GOTERM_BP_FAT	GO:0006984~ER-nuclear signaling pathway	7	1.1236	0.00357431	CCND1, TP53, NFE2L2, HSPA5, PAK1, EIF2AK3, DDIT3	587	35	13528	4.6092	0.999999	0.0260638	6.41197
GOTERM_BP_FAT	GO:0010906~regulation of glucose metabolic process	7	1.1236	0.00357431	LEP, AKT1, HIF1A, INS, IGF1, IGF2, MTOR, AKT2	587	35	13528	4.6092	0.999999	0.0260638	6.41197
GOTERM_BP_FAT	GO:0051169~nuclear transport	16	2.56822	0.00358755	TNF, PDIA3, TP53, STRADA, NFKBIA, MALT1, TGFB1, AKT1, DDX39, MAPK1, RPL23, JUN, NPM1, ANP32A, JAK2, PRL	587	158	13528	2.33377	0.999999	0.0261099	6.43499
GOTERM_BP_FAT	GO:0048871~multicellular organismal homeostasis	11	1.76565	0.00362129	FGF7, BCL2, BAX, CSF1, VEGFA, RAC1, PDGFRB, TFF1, SOD1, STAT3, CTNNB1	587	85	13528	2.98242	0.999999	0.026303	6.4936
GOTERM_MF_FAT	GO:0019209~kinase activator activity	6	0.963082	0.00365785	ERBB3, FGF13, MALT1, EGF, NRG1, IL2	556	25	12983	5.60417	0.965658	0.049799	5.56737
OMIM_DISEASE	Ovarian cancer	4	0.642055	0.00375887	MSH2, PIK3CA, BRCA1, CTNNB1	222	6	3671	11.024	0.866651	0.489107	5.32754
GOTERM_CC_FAT	GO:0031252~cell leading edge	14	2.24719	0.00384128	TESC, BCAR1, CDK6, CDH2, TPM1, CTNNB1, AKT1, PTK2, CTTN, GSN, RAC1, PIK3CA, AKT2, HDAC6	517	138	12782	2.50817	0.827756	0.0303857	5.32512
GOTERM_BP_FAT	GO:0006690~icosanoid metabolic process	8	1.28411	0.00384526	PTGES3, AKR1C3, AKR1C2, PTGS2, PTGS1, EDN1, HPGDS, MIF	587	47	13528	3.92272	1	0.0278576	6.88183
GOTERM_BP_FAT	GO:0010224~response to UV-B	4	0.642055	0.00384597	XPC, MSH2, RELA, BCL2	587	8	13528	11.523	1	0.0278104	6.88305
GOTERM_BP_FAT	GO:0045075~regulation of interleukin-12 biosynthetic process	4	0.642055	0.00384597	REL, RELA, IRF1, TLR4	587	8	13528	11.523	1	0.0278104	6.88305
GOTERM_BP_FAT	GO:0048302~regulation of isotype switching to IgG isotypes	4	0.642055	0.00384597	IL4, TBX21, CD40, IL2	587	8	13528	11.523	1	0.0278104	6.88305
GOTERM_BP_FAT	GO:0002902~regulation of B cell apoptosis	4	0.642055	0.00384597	BAX, MYC, ADA, IL2	587	8	13528	11.523	1	0.0278104	6.88305
GOTERM_BP_FAT	GO:0009263~deoxyribonucleotide biosynthetic process	4	0.642055	0.00384597	TYMS, RRM2, DTYMK, RRM1	587	8	13528	11.523	1	0.0278104	6.88305
GOTERM_BP_FAT	GO:0048011~nerve growth factor receptor signaling pathway	4	0.642055	0.00384597	SOS1, BCAR1, RAF1, SRC	587	8	13528	11.523	1	0.0278104	6.88305
GOTERM_BP_FAT	GO:0060396~growth hormone receptor signaling pathway	4	0.642055	0.00384597	STAT5A, STAT5B, JAK2, STAT3	587	8	13528	11.523	1	0.0278104	6.88305
GOTERM_MF_FAT	GO:0004860~protein kinase inhibitor activity	7	1.1236	0.00387289	CDKN1C, CDKN1A, CASP3, CDKN1B, CDKN2A, PPP1R1B, SFN	556	36	12983	4.54042	0.971843	0.0518886	5.88546
GOTERM_BP_FAT	GO:0045862~positive regulation of proteolysis	6	0.963082	0.00387325	AKT1, TNF, HDAC2, KLKB1, MGEA5, MDM2	587	25	13528	5.53104	1	0.0279529	6.93024
GOTERM_BP_FAT	GO:0040018~positive regulation of multicellular organism growth	6	0.963082	0.00387325	AKT1, HSF1, BCL2, STAT5A, CSF1, STAT5B	587	25	13528	5.53104	1	0.0279529	6.93024
GOTERM_BP_FAT	GO:0010743~regulation of foam cell differentiation	6	0.963082	0.00387325	CSF2, CSF1, PPARG, NFKBIA, NFKB1, ABCA1	587	25	13528	5.53104	1	0.0279529	6.93024
GOTERM_BP_FAT	GO:0051785~positive regulation of nuclear division	6	0.963082	0.00387325	TNF, INS, EDN1, TGFA, IGF1, IGF2, EGF	587	25	13528	5.53104	1	0.0279529	6.93024
GOTERM_BP_FAT	GO:0032273~positive regulation of protein polymerization	6	0.963082	0.00387325	CAV1, CDKN1B, MAP3K1, MAPT, RAC1, MTOR	587	25	13528	5.53104	1	0.0279529	6.93024
GOTERM_BP_FAT	GO:0045840~positive regulation of mitosis	6	0.963082	0.00387325	TNF, INS, EDN1, TGFA, IGF1, IGF2, EGF	587	25	13528	5.53104	1	0.0279529	6.93024
KEGG_PATHWAY	hsa04810:Regulation of actin cytoskeleton	28	4.49438	0.00388572	FGFR4, HRAS, FGF7, BCAR1, FGF13, ACTG1, PTK2, KRAS, GSN, INS, SOS1, RAC1, RHOA, PIK3CA, MSN, PAK1, EGF, FN1, EGFR, PIK3CG, ACTB, RAF1, IGF2, MAPK1, CFL1, SCIN, PDGFRA, PDGFRB, TMSB4X	375	215	5085	1.76595	0.471916	0.0158358	4.61122
GOTERM_BP_FAT	GO:0006606~protein import into nucleus	11	1.76565	0.00394328	AKT1, MAPK1, TNF, RPL23, PDIA3, JUN, TP53, NFKBIA, JAK2, PRL, TGFB1	587	86	13528	2.94774	1	0.0283989	7.05125
GOTERM_BP_FAT	GO:0031396~regulation of protein ubiquitination	12	1.92616	0.00394833	CCNB1, CDK1, PSMB7, PSMD14, MAD2L1, CDKN2A, PLK1, BUB1B, PRKCG, FKBP1A, UBA52, BRCA1	587	100	13528	2.76552	1	0.0283818	7.05997
GOTERM_BP_FAT	GO:0048168~regulation of neuronal synaptic plasticity	7	1.1236	0.00413522	EGR1, HRAS, S100P, KRAS, RAB11A, KIT, EPHB2	587	36	13528	4.48117	1	0.0296526	7.38217
GOTERM_BP_FAT	GO:0048565~gut development	7	1.1236	0.00413522	ALDH1A2, RET, CYP1A1, BCL2, ADA, TGFB1, CTNNB1	587	36	13528	4.48117	1	0.0296526	7.38217
GOTERM_BP_FAT	GO:0030521~androgen receptor signaling pathway	7	1.1236	0.00413522	AR, NCOA3, RB1, DAXX, BRCA1, CTNNB1, NRIP1	587	36	13528	4.48117	1	0.0296526	7.38217
GOTERM_BP_FAT	GO:0055072~iron ion homeostasis	7	1.1236	0.00413522	SRI, HMOX1, SOD1, ABCB6, MYC, FTH1, FTL	587	36	13528	4.48117	1	0.0296526	7.38217
GOTERM_BP_FAT	GO:0007612~learning	9	1.44462	0.00414498	GRM4, FOS, HRAS, KRAS, FYN, JUN, KIT, COMT, EPHB2	587	60	13528	3.4569	1	0.0296666	7.39897
GOTERM_MF_FAT	GO:0031072~heat shock protein binding	10	1.60514	0.00415274	CDK1, HIF1A, HDAC2, FKBP4, ERBB2, DNAJC10, NFKBIA, DAXX, CDC37, HDAC6	556	74	12983	3.1555	0.978257	0.0547456	6.29792
GOTERM_BP_FAT	GO:0017144~drug metabolic process	5	0.802568	0.00418194	CYP3A4, CYP1A1, CYP2D6, DCK, FPGS	587	16	13528	7.20187	1	0.0298722	7.46256
GOTERM_BP_FAT	GO:0007090~regulation of S phase of mitotic cell cycle	5	0.802568	0.00418194	CYP1A1, BRCA2, RB1, GAS1, SMARCA4	587	16	13528	7.20187	1	0.0298722	7.46256
GOTERM_BP_FAT	GO:0050999~regulation of nitric-oxide synthase activity	5	0.802568	0.00418194	EGFR, AKT1, HIF1A, KRAS, INS, IGF2	587	16	13528	7.20187	1	0.0298722	7.46256
GOTERM_CC_FAT	GO:0019867~outer membrane	12	1.92616	0.00419433	BAK1, MCL1, BCL2, BAX, CASP8, RAF1, BNIP3, BCL2L1, MTOR, PPP2R2B, ABCB6, BCL2L11	517	108	12782	2.74704	0.853516	0.0325755	5.80108
GOTERM_BP_FAT	GO:0002697~regulation of immune effector process	12	1.92616	0.00426276	IL4, IL6, TNF, TBX21, STAT5A, STAT5B, IGF2, MALT1, CD40, TGFB1, INS, HMOX1, IL2	587	101	13528	2.73814	1	0.0303856	7.60144
OMIM_DISEASE	Colorectal cancer	5	0.802568	0.00431059	BAX, TP53, BUB1B, PIK3CA, CTNNB1	222	12	3671	6.89002	0.900853	0.438862	6.08688
GOTERM_BP_FAT	GO:0010721~negative regulation of cell development	8	1.28411	0.00433744	BMP4, PTK2, NRP1, RHOA, TP53, TGFB1, EPHB2, SPP1	587	48	13528	3.841	1	0.0308538	7.72962
GOTERM_MF_FAT	GO:0050681~androgen receptor binding	6	0.963082	0.00437222	NCOA3, RB1, DAXX, BRCA1, CTNNB1, NRIP1	556	26	12983	5.38863	0.982248	0.0567501	6.62021
GOTERM_MF_FAT	GO:0019210~kinase inhibitor activity	7	1.1236	0.00445891	CDKN1C, CDKN1A, CASP3, CDKN1B, CDKN2A, PPP1R1B, SFN	556	37	12983	4.4177	0.983615	0.0570423	6.74723
GOTERM_MF_FAT	GO:0001948~glycoprotein binding	7	1.1236	0.00445891	GPC3, FYN, ERBB2, LGALS1, TGFA, THBS1, GPC1	556	37	12983	4.4177	0.983615	0.0570423	6.74723
GOTERM_BP_FAT	GO:0046907~intracellular transport	44	7.0626	0.00451826	YWHAZ, TNF, PDIA3, NFKBIA, BNIP3, NAPA, BCL2L1, ABCA1, TPM1, FTH1, CDC37, TGFB1, AKT1, BAK1, BCL2, NPM1, ANP32A, RAB11A, SLC25A1, NEFL, PRL, HSPA8, FTL, HSP90AA1, KIF5B, STRADA, TP53, MALT1, MAPK1, DDX39, KIF1A, KRT18, RPL23, UCP2, ATP2C1, JUN, BAX, YWHAQ, PCNA, MGEA5, JAK2, YKT6, ATP7B, HDAC6	587	657	13528	1.54342	1	0.032063	8.03925
GOTERM_BP_FAT	GO:0051216~cartilage development	10	1.60514	0.00453235	ATP7A, BMP4, BARX2, CTGF, MAPK14, IL17F, EDN1, ZEB1, EIF2AK3, COL11A1	587	74	13528	3.11432	1	0.0321025	8.06333
GOTERM_BP_FAT	GO:0050866~negative regulation of cell activation	9	1.44462	0.00459426	CASP3, CDKN2A, HMOX1, ERBB2, CD276, CTLA4, FAS, TGFB1, IL2	587	61	13528	3.40023	1	0.0324752	8.16909
GOTERM_BP_FAT	GO:0016049~cell growth	9	1.44462	0.00459426	AR, NUPR1, BCL2, NPM1, POU4F3, SLC3A2, MTOR, EMP1, TGFB1	587	61	13528	3.40023	1	0.0324752	8.16909
GOTERM_BP_FAT	GO:0002703~regulation of leukocyte mediated immunity	9	1.44462	0.00459426	IL4, HMOX1, STAT5A, TBX21, STAT5B, MALT1, CD40, TGFB1, IL2	587	61	13528	3.40023	1	0.0324752	8.16909
GOTERM_BP_FAT	GO:0051170~nuclear import	11	1.76565	0.00465496	AKT1, MAPK1, TNF, RPL23, PDIA3, JUN, TP53, NFKBIA, JAK2, PRL, TGFB1	587	88	13528	2.88075	1	0.032838	8.27267
KEGG_PATHWAY	hsa04062:Chemokine signaling pathway	25	4.01284	0.00481401	HRAS, CCL2, BCAR1, STAT5B, CXCL9, NFKBIA, NFKB1, FOXO3, AKT1, PTK2, KRAS, SOS1, RAC1, RHOA, PIK3CA, PAK1, AKT2, PIK3CG, RELA, RAF1, STAT1, STAT3, MAPK1, JAK2, JAK3	375	187	5085	1.81283	0.546792	0.0191174	5.68356
GOTERM_BP_FAT	GO:0032886~regulation of microtubule-based process	8	1.28411	0.00487577	CAV1, CDKN1B, MAPT, NPM1, MAP4, BRCA1, HDAC6, CTNNB1	587	49	13528	3.76261	1	0.0343097	8.64854
GOTERM_BP_FAT	GO:0009896~positive regulation of catabolic process	8	1.28411	0.00487577	AKT1, HIF1A, TNF, INS, BECN1, MDM2, IGF1, IGF2, AKT2	587	49	13528	3.76261	1	0.0343097	8.64854
GOTERM_BP_FAT	GO:0007178~transmembrane receptor protein serine/threonine kinase signaling pathway	12	1.92616	0.00495128	BMP4, FOS, CCL2, CHRDL1, MAP3K1, JUN, SKI, FKBP1A, TGFBRAP1, GDF15, TGFB1, ACVR1	587	103	13528	2.68497	1	0.0347696	8.77673
GOTERM_BP_FAT	GO:0048858~cell projection morphogenesis	21	3.37079	0.00496864	EGFR, ACTB, NRP1, E2F4, ERBB3, ERBB2, GAS1, PAX2, HPRT1, EPHB2, ATP7A, SMO, IGF1R, PTK2, BCL2, ILK, RAC1, POU4F3, JAK2, NEFL, UBA52	587	245	13528	1.97537	1	0.0348263	8.80617
KEGG_PATHWAY	hsa04540:Gap junction	15	2.4077	0.00502241	EGFR, CDK1, HRAS, RAF1, PRKCG, SRC, MAPK1, TUBB, KRAS, SOS1, PDGFRA, TUBB6, PDGFRB, EGF, TUBB3	375	89	5085	2.28539	0.562094	0.0194687	5.92277
GOTERM_CC_FAT	GO:0005667~transcription factor complex	18	2.88925	0.00503706	E2F1, E2F3, E2F4, RELA, TP53, PRKDC, RB1, ZEB1, CDK4, CTNNB1, FOS, ATF4, BARX2, HIF1A, JUN, PARP1, HDAC9, TCF3	517	210	12782	2.11915	0.900516	0.0383594	6.92822
GOTERM_CC_FAT	GO:0030424~axon	15	2.4077	0.00505863	ACTB, SNCG, AR, NRP1, VIM, ESR1, PPT1, STAT1, TGFB1, CALCA, MAPK1, MAPT, ILK, NEFL, TUBB3	517	159	12782	2.3324	0.901496	0.0378911	6.9569
GOTERM_MF_FAT	GO:0050840~extracellular matrix binding	6	0.963082	0.00518063	TGFBI, VEGFA, VTN, THBS1, COL11A1, SPP1	556	27	12983	5.18905	0.991592	0.0650888	7.79841
GOTERM_BP_FAT	GO:0051896~regulation of protein kinase B signaling cascade	5	0.802568	0.00528378	INS, ILK, IGF2, MTOR, PTEN, TGFB1	587	17	13528	6.77823	1	0.0369326	9.33923
GOTERM_MF_FAT	GO:0032357~oxidized purine DNA binding	3	0.481541	0.00531734	MSH6, MSH3, MSH2	556	3	12983	23.3507	0.992591	0.0658564	7.99628
GOTERM_MF_FAT	GO:0032139~dinucleotide insertion or deletion binding	3	0.481541	0.00531734	MSH3, MSH2, PCNA	556	3	12983	23.3507	0.992591	0.0658564	7.99628
GOTERM_MF_FAT	GO:0032142~single guanine insertion binding	3	0.481541	0.00531734	MSH6, MSH3, MSH2	556	3	12983	23.3507	0.992591	0.0658564	7.99628
GOTERM_MF_FAT	GO:0008559~xenobiotic-transporting ATPase activity	3	0.481541	0.00531734	ABCB1, ABCG2, ABCB4	556	3	12983	23.3507	0.992591	0.0658564	7.99628
GOTERM_MF_FAT	GO:0015239~multidrug transporter activity	3	0.481541	0.00531734	ABCB1, ABCG2, ABCB4	556	3	12983	23.3507	0.992591	0.0658564	7.99628
GOTERM_MF_FAT	GO:0032356~oxidized DNA binding	3	0.481541	0.00531734	MSH6, MSH3, MSH2	556	3	12983	23.3507	0.992591	0.0658564	7.99628
GOTERM_MF_FAT	GO:0005528~FK506 binding	4	0.642055	0.00537997	FKBP6, FKBP4, FKBP1A, NFATC1	556	9	12983	10.3781	0.993008	0.0657258	8.08678
GOTERM_MF_FAT	GO:0005527~macrolide binding	4	0.642055	0.00537997	FKBP6, FKBP4, FKBP1A, NFATC1	556	9	12983	10.3781	0.993008	0.0657258	8.08678
GOTERM_BP_FAT	GO:0050870~positive regulation of T cell activation	10	1.60514	0.00541423	IL4, IL6, CD80, STAT5A, STAT5B, CD276, MALT1, PNP, ADA, IL2	587	76	13528	3.03237	1	0.037761	9.559
GOTERM_MF_FAT	GO:0035257~nuclear hormone receptor binding	10	1.60514	0.00541614	PRAME, NCOA3, FKBP4, STAT5B, PPARG, RB1, DAXX, BRCA1, CTNNB1, NRIP1	556	77	12983	3.03256	0.993238	0.0652899	8.13903
GOTERM_BP_FAT	GO:0043570~maintenance of DNA repeat elements	3	0.481541	0.00545828	MSH6, MSH3, MSH2	587	3	13528	23.046	1	0.0379945	9.6331
GOTERM_BP_FAT	GO:0035234~germ cell programmed cell death	3	0.481541	0.00545828	BAX, PRKDC, KIT	587	3	13528	23.046	1	0.0379945	9.6331
GOTERM_BP_FAT	GO:0070141~response to UV-A	3	0.481541	0.00545828	EGFR, AKT1, CCND1	587	3	13528	23.046	1	0.0379945	9.6331
GOTERM_BP_FAT	GO:0001819~positive regulation of cytokine production	11	1.76565	0.00546395	CALCA, IL6, HIF1A, TNF, MALT1, JAK2, TLR4, CD40, SOD1, THBS1, TGFB1	587	90	13528	2.81673	1	0.0379649	9.64265
GOTERM_BP_FAT	GO:0042098~T cell proliferation	6	0.963082	0.00548045	CCND3, FYN, BAX, TP53, MALT1, FKBP1A	587	27	13528	5.12133	1	0.0380093	9.67038
GOTERM_BP_FAT	GO:0042130~negative regulation of T cell proliferation	6	0.963082	0.00548045	CASP3, CDKN2A, ERBB2, CD276, CTLA4, TGFB1	587	27	13528	5.12133	1	0.0380093	9.67038
GOTERM_BP_FAT	GO:0042104~positive regulation of activated T cell proliferation	4	0.642055	0.0055845	IL4, STAT5A, STAT5B, IL2	587	9	13528	10.2427	1	0.0386494	9.84513
GOTERM_BP_FAT	GO:0033158~regulation of protein import into nucleus, translocation	4	0.642055	0.0055845	BMP4, JAK2, SIRT1, TGFB1	587	9	13528	10.2427	1	0.0386494	9.84513
GOTERM_BP_FAT	GO:0008635~activation of caspase activity by cytochrome c	4	0.642055	0.0055845	BAK1, CASP9, BAX, TP53	587	9	13528	10.2427	1	0.0386494	9.84513
GOTERM_BP_FAT	GO:0043536~positive regulation of blood vessel endothelial cell migration	4	0.642055	0.0055845	VEGFA, HDAC9, THBS1, TGFB1	587	9	13528	10.2427	1	0.0386494	9.84513
GOTERM_BP_FAT	GO:0060416~response to growth hormone stimulus	4	0.642055	0.0055845	STAT5A, STAT5B, JAK2, STAT3	587	9	13528	10.2427	1	0.0386494	9.84513
GOTERM_BP_FAT	GO:0033574~response to testosterone stimulus	4	0.642055	0.0055845	CASP6, CA9, CCND2, ESR2	587	9	13528	10.2427	1	0.0386494	9.84513
GOTERM_BP_FAT	GO:0010869~regulation of receptor biosynthetic process	4	0.642055	0.0055845	HDAC2, HDAC1, PPARG, HDAC6	587	9	13528	10.2427	1	0.0386494	9.84513
GOTERM_BP_FAT	GO:0045671~negative regulation of osteoclast differentiation	4	0.642055	0.0055845	CALCA, IL4, TLR4, CTNNB1	587	9	13528	10.2427	1	0.0386494	9.84513
GOTERM_BP_FAT	GO:0051023~regulation of immunoglobulin secretion	4	0.642055	0.0055845	IL6, TNF, CD40, IL2	587	9	13528	10.2427	1	0.0386494	9.84513
GOTERM_BP_FAT	GO:0051000~positive regulation of nitric-oxide synthase activity	4	0.642055	0.0055845	AKT1, HIF1A, KRAS, INS, IGF2	587	9	13528	10.2427	1	0.0386494	9.84513
GOTERM_CC_FAT	GO:0005876~spindle microtubule	6	0.963082	0.00559137	CDK1, SPAG5, BIRC5, POLB, NCOR1, CALM1	517	29	12782	5.11519	0.922883	0.0411369	7.66276
GOTERM_BP_FAT	GO:0006575~cellular amino acid derivative metabolic process	16	2.56822	0.00568086	FGF7, CYP1A1, STAT5A, STAT5B, COMT, HPRT1, SOD1, GCLM, ATP7A, GSR, G6PD, SULT1A1, GSTK1, PEMT, FPGS, ALDH9A1	587	166	13528	2.2213	1	0.0392345	10.0067
GOTERM_MF_FAT	GO:0005496~steroid binding	9	1.44462	0.00570045	CYP3A4, ALDH1A1, PGR, AKR1C2, CAV1, AR, ESR1, ABCA1, ESR2	556	64	12983	3.28369	0.994802	0.0677232	8.54864
GOTERM_BP_FAT	GO:0010769~regulation of cell morphogenesis involved in differentiation	10	1.60514	0.00590216	PTK2, NRP1, MAPT, ILK, RHOA, CDH2, NEFL, TGFB1, EPHB2, SPP1	587	77	13528	2.99299	1	0.0406631	10.3766
GOTERM_MF_FAT	GO:0008289~lipid binding	32	5.13644	0.00608712	CYP3A4, SYT1, CAV1, PTGS2, PPARG, PTGS1, ATP5G1, ABCA1, SEC14L3, PTEN, PGR, AKT1, ALDH1A1, AKR1C2, ALDH1A2, LANCL2, MAP3K1, PEMT, HPGDS, AR, PSAP, ESR1, RAF1, PRKCG, ESR2, ANXA4, ANXA2, BAX, RASSF1, SCIN, FABP5, IL2	556	450	12983	1.6605	0.996365	0.071246	9.103
GOTERM_BP_FAT	GO:0033559~unsaturated fatty acid metabolic process	8	1.28411	0.00610136	PTGES3, AKR1C3, AKR1C2, PTGS2, PTGS1, EDN1, HPGDS, MIF	587	51	13528	3.61506	1	0.0419356	10.7084
GOTERM_BP_FAT	GO:0051235~maintenance of location	9	1.44462	0.00616831	SRI, CAV1, TNF, PDIA3, NFKBIA, TMSB4X, TMSB10, FTH1, ATP7B	587	64	13528	3.24084	1	0.0423121	10.8197
GOTERM_BP_FAT	GO:0048167~regulation of synaptic plasticity	9	1.44462	0.00616831	EGR1, HRAS, S100P, KRAS, PTGS2, RAB11A, KIT, UBA52, EPHB2	587	64	13528	3.24084	1	0.0423121	10.8197
GOTERM_BP_FAT	GO:0032103~positive regulation of response to external stimulus	9	1.44462	0.00616831	IL6, BECN1, STAT5A, VEGFA, STAT5B, JAK2, TLR4, THBS1, TGFB1	587	64	13528	3.24084	1	0.0423121	10.8197
GOTERM_BP_FAT	GO:0042475~odontogenesis of dentine-containing tooth	7	1.1236	0.00620854	BMP4, SMO, BSG, BAX, PDGFRA, BCL2L11, CTNNB1	587	39	13528	4.13646	1	0.0425074	10.8864
GOTERM_BP_FAT	GO:0007259~JAK-STAT cascade	7	1.1236	0.00620854	CCL2, STAT5A, STAT5B, JAK2, STAT1, PRL, STAT3	587	39	13528	4.13646	1	0.0425074	10.8864
GOTERM_MF_FAT	GO:0019213~deacetylase activity	5	0.802568	0.00626347	HDAC2, HDAC1, HDAC9, SIRT1, HDAC6	556	18	12983	6.48631	0.996913	0.0723229	9.35477
OMIM_DISEASE	Breast cancer	4	0.642055	0.00628739	TSG101, ESR1, TP53, PIK3CA	222	7	3671	9.44916	0.96576	0.49078	8.76127
GOTERM_BP_FAT	GO:0010811~positive regulation of cell-substrate adhesion	6	0.963082	0.00643869	CSF1, ILK, CDK6, VTN, THBS1, SPP1	587	28	13528	4.93843	1	0.043975	11.2676
GOTERM_BP_FAT	GO:0046320~regulation of fatty acid oxidation	6	0.963082	0.00643869	AKT1, PPARG, STRADA, MTOR, PRKAA2, AKT2	587	28	13528	4.93843	1	0.043975	11.2676
GOTERM_BP_FAT	GO:0045833~negative regulation of lipid metabolic process	6	0.963082	0.00643869	AKT1, TNF, INS, NFKB1, IGF2, SOD1, BRCA1	587	28	13528	4.93843	1	0.043975	11.2676
GOTERM_BP_FAT	GO:0019915~lipid storage	5	0.802568	0.0065641	CAV1, TNF, STAT5A, STAT5B, NRIP1	587	18	13528	6.40167	1	0.0447358	11.4747
GOTERM_BP_FAT	GO:0007264~small GTPase mediated signal transduction	24	3.85233	0.00707702	PDK1, HRAS, GDI2, RALBP1, IGF1, RAF1, ABCA1, SRC, MAPK1, RND3, KRAS, HMOX1, MAPK14, RASSF1, NTRK1, SOS1, CFL1, RAC1, YWHAQ, RHOA, RAB11A, SIAH2, RAB6C, BCAR3	587	305	13528	1.81346	1	0.0480734	12.3167
GOTERM_MF_FAT	GO:0051059~NF-kappaB binding	6	0.963082	0.00710451	CDKN2A, MTDH, HDAC1, RELA, NPM1, NFKBIA	556	29	12983	4.83118	0.998583	0.0806569	10.5466
GOTERM_BP_FAT	GO:0034504~protein localization in nucleus	11	1.76565	0.00740868	AKT1, MAPK1, TNF, RPL23, PDIA3, JUN, TP53, NFKBIA, JAK2, PRL, TGFB1	587	94	13528	2.69687	1	0.0501888	12.8572
GOTERM_CC_FAT	GO:0044427~chromosomal part	27	4.33387	0.00740894	PTGES3, XRCC5, MLH1, CHEK1, CBX8, DAXX, RPA2, KIF2C, HIST1H4A, NCAPG, H2AFX, ERCC1, MSH6, TP53, BIRC5, RB1, BIRC2, MYCN, HDAC2, MAD2L1, RFC1, HDAC1, SPAG5, JUN, PCNA, BUB1B, SMARCA4	517	386	12782	1.72936	0.966576	0.0533391	10.0336
GOTERM_MF_FAT	GO:0051879~Hsp90 protein binding	4	0.642055	0.00744373	HIF1A, ERBB2, CDC37, HDAC6	556	10	12983	9.34029	0.998966	0.0833327	11.0231
GOTERM_MF_FAT	GO:0004715~non-membrane spanning protein tyrosine kinase activity	7	1.1236	0.00746917	PTK2, FYN, ERBB2, JAK2, JAK3, ABL1, SRC	556	41	12983	3.98671	0.99899	0.0826056	11.0588
GOTERM_BP_FAT	GO:0043393~regulation of protein binding	6	0.963082	0.00750852	BAK1, BCL2, BAX, FKBP1A, NRG1, EIF2AK3	587	29	13528	4.76814	1	0.0507613	13.0193
GOTERM_BP_FAT	GO:0030856~regulation of epithelial cell differentiation	6	0.963082	0.00750852	CAV1, CCND1, STAT5A, STAT5B, ZEB1, CTNNB1	587	29	13528	4.76814	1	0.0507613	13.0193
GOTERM_BP_FAT	GO:0010001~glial cell differentiation	8	1.28411	0.00754312	EGFR, ERBB3, GSN, ERBB2, IGF1, SOD1, SMARCA4, CTNNB1	587	53	13528	3.47864	1	0.050901	13.0754
GOTERM_BP_FAT	GO:0007267~cell-cell signaling	40	6.42055	0.00758969	HCRT, SYT1, YWHAZ, FGFR4, NRP1, EDN1, CXCL9, FASLG, CD70, PPT1, FGF13, COMT, CTNNB1, CALCA, PGR, PTK2, INS, CEACAM6, ZYX, NQO1, BMP4, AR, IL6, KIF5A, PI4KA, IGF2, HGF, ESR2, LEP, MAPK1, SMO, GRM4, CD80, TXN, AREG, GDF15, SST, EIF2AK3, UBA52, ALDH9A1, IL2	587	600	13528	1.5364	1	0.0511189	13.1508
GOTERM_BP_FAT	GO:0009968~negative regulation of signal transduction	19	3.04976	0.00764311	CAV1, PRAME, ERBB3, RELA, NFKBIA, SKI, GAS1, SIRT1, PTEN, ADA, AKT1, CCND1, RGS3, PTPN1, TNFAIP3, THBS1, IGFBP3, NCOR1, ACVR1	587	221	13528	1.98133	1	0.0513812	13.2373
GOTERM_BP_FAT	GO:0033138~positive regulation of peptidyl-serine phosphorylation	4	0.642055	0.00772336	CAV1, IL6, BCL2, TGFB1	587	10	13528	9.2184	1	0.0518184	13.367
GOTERM_BP_FAT	GO:0032891~negative regulation of organic acid transport	4	0.642055	0.00772336	AKT1, TNF, THBS1, AKT2	587	10	13528	9.2184	1	0.0518184	13.367
GOTERM_BP_FAT	GO:0000303~response to superoxide	4	0.642055	0.00772336	ATP7A, UCP2, SOD1, PRDX1	587	10	13528	9.2184	1	0.0518184	13.367
GOTERM_BP_FAT	GO:0009200~deoxyribonucleoside triphosphate metabolic process	4	0.642055	0.00772336	DTYMK, MGEA5, ADA, DUT	587	10	13528	9.2184	1	0.0518184	13.367
GOTERM_BP_FAT	GO:0051149~positive regulation of muscle cell differentiation	4	0.642055	0.00772336	BCL2, ILK, NRG1, IGFBP3	587	10	13528	9.2184	1	0.0518184	13.367
GOTERM_BP_FAT	GO:0046685~response to arsenic	4	0.642055	0.00772336	CDKN1A, CYP1A1, ASNA1, PTEN	587	10	13528	9.2184	1	0.0518184	13.367
GOTERM_BP_FAT	GO:0006983~ER overload response	4	0.642055	0.00772336	TP53, HSPA5, EIF2AK3, DDIT3	587	10	13528	9.2184	1	0.0518184	13.367
GOTERM_BP_FAT	GO:0006878~cellular copper ion homeostasis	4	0.642055	0.00772336	ATP7A, MT2A, PRNP, ATP7B	587	10	13528	9.2184	1	0.0518184	13.367
GOTERM_BP_FAT	GO:0001570~vasculogenesis	7	1.1236	0.00795564	SMO, CAV1, PTK2, VEGFA, TIPARP, WT1, SMARCA4	587	41	13528	3.93468	1	0.0532482	13.7416
GOTERM_BP_FAT	GO:0050818~regulation of coagulation	7	1.1236	0.00795564	CAV1, KLKB1, EDN1, TLR4, THBS1, ANXA4, ANXA2	587	41	13528	3.93468	1	0.0532482	13.7416
GOTERM_BP_FAT	GO:0045076~regulation of interleukin-2 biosynthetic process	5	0.802568	0.0080343	CD80, STAT5A, IL17F, STAT5B, CD276	587	19	13528	6.06474	1	0.0536695	13.8681
GOTERM_BP_FAT	GO:0034103~regulation of tissue remodeling	5	0.802568	0.0080343	CALCA, B4GALT1, BAX, VEGFA, SPP1	587	19	13528	6.06474	1	0.0536695	13.8681
GOTERM_BP_FAT	GO:0010907~positive regulation of glucose metabolic process	5	0.802568	0.0080343	AKT1, HIF1A, INS, IGF1, IGF2, AKT2	587	19	13528	6.06474	1	0.0536695	13.8681
KEGG_PATHWAY	hsa04650:Natural killer cell mediated cytotoxicity	19	3.04976	0.00808617	PIK3CG, CSF2, HRAS, TNF, FASLG, RAF1, PRKCG, MAPK1, CASP3, KRAS, FYN, SOS1, RAC1, PIK3CA, FAS, PAK1, IFNGR2, KIR3DL1, NFATC1	375	133	5085	1.93714	0.735925	0.0304911	9.37589
GOTERM_BP_FAT	GO:0044270~nitrogen compound catabolic process	9	1.44462	0.00812131	UGT1A6, HMOX1, CDA, RAB11A, DPYD, NT5E, PNP, ADA, ABCC6	587	67	13528	3.09573	1	0.0541434	14.0078
GOTERM_CC_FAT	GO:0016604~nuclear body	15	2.4077	0.00813992	NACC1, TP53, SKI, RB1, CHEK2, SIRT1, DAXX, WT1, SFRS2, RAD51, SF3B1, NPM1, CDK12, MYC, NCOR2	517	168	12782	2.20745	0.976131	0.057565	10.9711
GOTERM_BP_FAT	GO:0007166~cell surface receptor linked signal transduction	102	16.3724	0.00816235	CASR, HRAS, GPR124, STAT5A, STAT5B, EDN1, FOXO1, TGFB1, CTNNB1, EIF4EBP1, CTGF, ILK, PIK3CG, EGFR, BSG, RET, GPER, CD40, MAPK1, JUN, VEGFA, PDGFRA, PDGFRB, TGFBRAP1, MST1R, EIF2AK3, FGFR4, CCL2, ERBB3, ERBB2, NFKBIA, ABCA1, EPHB4, SRC, EPHB2, PTK2, INS, CDA, EGF, CSF1R, BMP4, SPHK1, MALT1, SKI, HGF, SFRP5, CD59, NTRK1, LTB4R2, AREG, PTPN1, SST, NRP1, FGF7, BCAR1, PTEN, AKT1, FOS, NRG1, PRL, IFNGR…	587	1856	13528	1.26654	1	0.0543169	14.0736
GOTERM_BP_FAT	GO:0051340~regulation of ligase activity	10	1.60514	0.00820042	CCNB1, CDK1, PSMB7, PSMD14, MAD2L1, CDKN2A, PLK1, BUB1B, GCLM, UBA52	587	81	13528	2.84518	1	0.0544705	14.1346
GOTERM_MF_FAT	GO:0004693~cyclin-dependent protein kinase activity	6	0.963082	0.0082321	CDK1, CCND3, CDK12, CDK6, CDK10, CDK4	556	30	12983	4.67014	0.999502	0.0896147	12.1215
GOTERM_BP_FAT	GO:0002706~regulation of lymphocyte mediated immunity	8	1.28411	0.0083517	IL4, STAT5A, TBX21, STAT5B, MALT1, CD40, TGFB1, IL2	587	54	13528	3.41422	1	0.055356	14.3767
GOTERM_BP_FAT	GO:0051250~negative regulation of lymphocyte activation	8	1.28411	0.0083517	CASP3, CDKN2A, ERBB2, CD276, CTLA4, FAS, TGFB1, IL2	587	54	13528	3.41422	1	0.055356	14.3767
GOTERM_BP_FAT	GO:0007566~embryo implantation	6	0.963082	0.00869612	CALCA, BSG, PTGS2, FKBP4, SOD1, SPP1	587	30	13528	4.6092	1	0.0574832	14.9254
GOTERM_BP_FAT	GO:0032663~regulation of interleukin-2 production	6	0.963082	0.00869612	CD80, STAT5A, IL17F, STAT5B, CD276, MALT1	587	30	13528	4.6092	1	0.0574832	14.9254
GOTERM_CC_FAT	GO:0044433~cytoplasmic vesicle part	16	2.56822	0.00883013	EGFR, SYT1, IGF1, CFTR, CUZD1, HGF, TGFB1, TIMP1, CD9, VEGFA, DLD, MDM2, ABCC4, EGF, THBS1, FN1	517	187	12782	2.11537	0.982635	0.0613688	11.8479
GOTERM_BP_FAT	GO:0001649~osteoblast differentiation	7	1.1236	0.00895034	BMP4, SMO, INS, IGF1, IGF2, ZNRD1, IGFBP3, SPP1	587	42	13528	3.841	1	0.0590196	15.3283
GOTERM_BP_FAT	GO:0043270~positive regulation of ion transport	7	1.1236	0.00895034	AKT1, BAK1, HCRT, CAV1, BAX, MGEA5, AKT2	587	42	13528	3.841	1	0.0590196	15.3283
GOTERM_BP_FAT	GO:0048705~skeletal system morphogenesis	12	1.92616	0.00920668	BARX2, HOXB7, CTGF, TIPARP, PDGFRA, PDGFRB, TFAP2A, ZEB1, GAS1, COL11A1, MYC, TGFB1	587	112	13528	2.46921	1	0.060562	15.7327
GOTERM_BP_FAT	GO:0006289~nucleotide-excision repair	8	1.28411	0.00922225	XPA, RPA2, XPC, RFC1, TP53, PCNA, BRCA2, ERCC1	587	55	13528	3.35214	1	0.0605588	15.7572
GOTERM_BP_FAT	GO:0002822~regulation of adaptive immune response based on somatic recombination of immune receptors built from immunoglobulin superfamily domains	8	1.28411	0.00922225	IL4, CD80, TBX21, MALT1, CD40, ADA, TGFB1, IL2	587	55	13528	3.35214	1	0.0605588	15.7572
KEGG_PATHWAY	hsa04910:Insulin signaling pathway	19	3.04976	0.00941162	PIK3CG, HRAS, FOXO1, RAF1, IGF2, RPS6, AKT1, MAPK1, EIF4EBP1, EIF4E, KRAS, INS, SOS1, PIK3CA, MAPK8, MTOR, PRKAA2, PTPN1, CALM1, AKT2	375	135	5085	1.90844	0.787925	0.0346319	10.8334
GOTERM_BP_FAT	GO:0030036~actin cytoskeleton organization	19	3.04976	0.00949875	HRAS, NUAK2, BCAR1, TMSB10, TPM1, ACTG1, PPP1R9B, RND3, KRT19, KRAS, ATP2C1, GSN, BCL2, SCIN, RAC1, CFL1, RHOA, TMSB4X, ABL1	587	226	13528	1.9375	1	0.0622196	16.1912
GOTERM_BP_FAT	GO:0002685~regulation of leukocyte migration	5	0.802568	0.00970494	IL6, HMOX1, VEGFA, THBS1, ADA	587	20	13528	5.7615	1	0.0634255	16.5135
GOTERM_BP_FAT	GO:0042312~regulation of vasodilation	5	0.802568	0.00970494	CALCA, CAV1, ACE, INS, HMOX1, IGF2	587	20	13528	5.7615	1	0.0634255	16.5135
GOTERM_BP_FAT	GO:0045913~positive regulation of carbohydrate metabolic process	5	0.802568	0.00970494	AKT1, HIF1A, INS, IGF1, IGF2, AKT2	587	20	13528	5.7615	1	0.0634255	16.5135
GOTERM_BP_FAT	GO:0010676~positive regulation of cellular carbohydrate metabolic process	5	0.802568	0.00970494	AKT1, HIF1A, INS, IGF1, IGF2, AKT2	587	20	13528	5.7615	1	0.0634255	16.5135
GOTERM_BP_FAT	GO:0006805~xenobiotic metabolic process	5	0.802568	0.00970494	CYP3A4, UGT1A6, NR1I2, CYP1A1, NQO1	587	20	13528	5.7615	1	0.0634255	16.5135
GOTERM_BP_FAT	GO:0033261~regulation of S phase	5	0.802568	0.00970494	CYP1A1, BRCA2, RB1, GAS1, SMARCA4	587	20	13528	5.7615	1	0.0634255	16.5135
GOTERM_BP_FAT	GO:0031589~cell-substrate adhesion	11	1.76565	0.0098492	CD44, CTGF, BCL2, ILK, RHOA, CUZD1, VTN, BCL2L11, CTNNB1, FN1, MUC4	587	98	13528	2.5868	1	0.0642334	16.7383
GOTERM_MF_FAT	GO:0043027~caspase inhibitor activity	4	0.642055	0.00991367	XIAP, BIRC5, BCL2L1, HSPA5	556	11	12983	8.49117	0.999895	0.10576	14.4219
GOTERM_CC_FAT	GO:0070161~anchoring junction	15	2.4077	0.00991636	B4GALT1, CAV1, BCAR1, ABCB1, CDH1, CDH2, CTNNB1, TNS4, PTK2, EVPL, CD44, PPL, ILK, PAK1, ZYX	517	172	12782	2.15611	0.989479	0.0676692	13.2116

## Sheet: N
Category	Term	Count	%	PValue	Genes	List Total	Pop Hits	Pop Total	Fold Enrichment	Bonferroni	Benjamini	FDR
GOTERM_CC_FAT	GO:0000267~cell fraction	5	45.4545	0.00456402	AVP, SLC6A3, CYP2D6, ABCB1, CYP1A2	10	1083	12782	5.9012	0.22599	0.22599	4.4165
GOTERM_BP_FAT	GO:0030816~positive regulation of cAMP metabolic process	2	18.1818	0.00729655	AVP, PTH	10	11	13528	245.964	0.883871	0.883871	9.2952
GOTERM_BP_FAT	GO:0030819~positive regulation of cAMP biosynthetic process	2	18.1818	0.00729655	AVP, PTH	10	11	13528	245.964	0.883871	0.883871	9.2952
GOTERM_BP_FAT	GO:0045981~positive regulation of nucleotide metabolic process	2	18.1818	0.00993808	AVP, PTH	10	15	13528	180.373	0.946944	0.769662	12.4584
GOTERM_BP_FAT	GO:0030810~positive regulation of nucleotide biosynthetic process	2	18.1818	0.00993808	AVP, PTH	10	15	13528	180.373	0.946944	0.769662	12.4584
GOTERM_BP_FAT	GO:0030801~positive regulation of cyclic nucleotide metabolic process	2	18.1818	0.00993808	AVP, PTH	10	15	13528	180.373	0.946944	0.769662	12.4584
GOTERM_BP_FAT	GO:0030804~positive regulation of cyclic nucleotide biosynthetic process	2	18.1818	0.00993808	AVP, PTH	10	15	13528	180.373	0.946944	0.769662	12.4584

[truncated: 4 more sheets: P, S, R, V]
