# Supplementary material for: GEAR: A database of Genomic Elements Associated with drug Resistance
Source: Sci Rep. 2017 Mar 15;7:44085. doi: 10.1038/srep44085 (PMC5353689; doi:10.1038/srep44085)
Supplement: Supplementary Table II [file srep44085-s2.xls]

## Sheet: Fisher test
Supplementary Table II. The contingency table of each Fisher's exact test.
F1	The resistant genes belonging to same drug tend to interact with each other.
F2	The drugs sharing resistant genes tend to have similar therapy.
F3	The drugs in same module tend to have similar therapy.

## Sheet: F1
Supplementary Table II (F1). The resistant genes associated with the same drug tend to interact with each other.
Contingence Table	Same drug	Different drug	Total
The number of gene pairs with interaction	789	41288	42077
The number of gene pairs without interaction	1220	243606	244826
Total	2009	284894
p-value=4.21e-161

## Sheet: F2
Supplementary Table II (F2). The drugs sharing resistant genes tend to have similar ATC codes.
	Similar ATC codes	Different ATC codes	Total
The number of drug pairs sharing resistant genes	1068	1905	2973
The number of drug pairs without sharing resistant genes	3179	13948	17127
Total	4247	15953
p-value=9.48e-92
	Similar sturcture(Similarity score>=0.5)	Different structure(Similarity score<0.5)	Total
The number of drug pairs sharing resistant genes	582	2391	2973
The number of drug pairs without sharing resistant genes	1950	15177	17127
Total	2532	17568
p-value=3.36e-32

## Sheet: F3
Supplementary Table II (F3). The drugs in same module tend to have similar therapy.
	Similar ATC code	Different ATC code	Total
The number of drug pairs in same network module	36	29	65
The number drug pairs not in same network module	390	673	1063
Total	425	703
p-value=2.24e-3
	Similar sturcture (Similarity score>=0.5)	Different structure (Similarity score<0.5)	Total
The number of drug pairs in same network module	30	35	65
The number drug pairs not in same network module	206	857	1063
Total	236	892
p-value=2.23e-6
